# Supplementary material for: LsAP2 regulates leaf morphology by inhibiting CIN-like TCP transcription factors and repressing LsKAN2 in lettuce
Source: Hortic Res. 2021 Sep 1;8:184. doi: 10.1038/s41438-021-00622-y (PMC8408249; doi:10.1038/s41438-021-00622-y)
Supplement: Supplementary file 2 — Dataset S1 [file 41438_2021_622_MOESM2_ESM.xls]

## Sheet: Dataset S1
Dataset S1. List of genes that were differentially expressed between WT and LsAP2-OE plants.
Gene_ID	Swiss_Prot_annotation	NR_annotation	WT_replicate1	WT_replicate2	WT_replicate3	OE_replicate1	OE_replicate2	OE_replicate3	FDR	Log2FC	Regulated
Lsat_1_v5_gn_9_117361	--	PREDICTED: dentin sialophosphoprotein isoform X2 [Cucumis melo]	6.51407	9.15239	8.0656	0	0.016991	0	7.62756e-81	-6.98053	down
Lsat_1_v5_gn_2_25421	Dof zinc finger protein DOF2.1 GN=DOF2.1 OS=Arabidopsis thaliana (Mouse-ear cress) PE=2 SV=2	unnamed protein product [Coffea canephora]	15.2515	16.7256	17.0916	0.082042	0.089217	0.084698	2.27328e-113	-6.52561	down
Lactuca_sativa_newGene_4040	Secoisolariciresinol dehydrogenase (Fragment) OS=Forsythia intermedia OX=55183 PE=1 SV=1	secoisolariciresinol dehydrogenase-like [Lactuca sativa]	6.02303	7.83176	7.43841	0	0	0	3.7904e-52	-6.16928	down
Lsat_1_v5_gn_4_10400	MADS-box protein FLOWERING LOCUS C GN=T31P16.130 OS=Arabidopsis thaliana (Mouse-ear cress) PE=2 SV=1	FLC-like, partial [Cichorium intybus]	24.4667	20.2235	21.9811	0.137137	0.091974	0.285274	5.42903e-95	-6.08257	down
Lsat_1_v5_gn_5_90700	Alkane hydroxylase MAH1 {ECO:0000303|PubMed:17905869} OS=Arabidopsis thaliana (Mouse-ear cress) PE=2 SV=1	cytochrome P450 [Helianthus annuus]	2.69302	3.18024	3.0516	0	0	0	3.6746e-48	-5.9828	down
Lsat_1_v5_gn_5_168381	--	PREDICTED: uncharacterized protein LOC105170638 isoform X1 [Sesamum indicum]	11.8577	9.66368	10.3738	0.076827	0.091468	0.082949	1.43159e-67	-5.64356	down
Lsat_1_v5_gn_8_139241	Cytosolic sulfotransferase 13 GN=SOT13 OS=Arabidopsis thaliana (Mouse-ear cress) PE=3 SV=1	PREDICTED: cytosolic sulfotransferase 12-like [Eucalyptus grandis]	3.05333	4.06112	2.3426	0	0	0	1.36584e-34	-5.32724	down
Lactuca_sativa_newGene_1438	--	probable rhamnogalacturonate lyase B [Lactuca sativa]	3.26319	4.50185	3.81459	0.049689	0.152912	0.063738	7.90879e-66	-5.2171	down
Lsat_1_v5_gn_9_73760	Blue copper protein (Precursor) OS=Pisum sativum (Garden pea) PE=2 SV=1	PREDICTED: blue copper protein-like [Nicotiana tomentosiformis]	17.2695	16.7722	17.7986	0.211454	0.413958	0.293876	1.13521e-93	-5.18117	down
Lsat_1_v5_gn_1_95920	Cytosolic sulfotransferase 13 GN=SOT13 OS=Arabidopsis thaliana (Mouse-ear cress) PE=3 SV=1	PREDICTED: flavonol sulfotransferase-like [Nelumbo nucifera]	7.51048	10.333	9.31045	0.091802	0.244055	0.172947	5.06754e-75	-5.05572	down
Lsat_1_v5_gn_7_82120	Premnaspirodiene oxygenase GN=CYP71D55 OS=Hyoscyamus muticus (Egyptian henbane) PE=1 SV=1	RecName: Full=Premnaspirodiene oxygenase; Short=HPO; AltName: Full=Cytochrome P450 71D55 [Hyoscyamus muticus]	3.15316	3.67307	3.1997	0.062091	0.075572	0	1.84245e-48	-4.95427	down
Lsat_1_v5_gn_4_178101	GDSL esterase/lipase At3g43550 (Precursor) GN=At3g43550 OS=Arabidopsis thaliana (Mouse-ear cress) PE=2 SV=2	PREDICTED: GDSL esterase/lipase EXL3-like [Nicotiana sylvestris]	7.11628	7.04404	7.12591	0.171742	0.117374	0	6.26517e-42	-4.88253	down
Lactuca_sativa_newGene_6163	Werner Syndrome-like exonuclease OS=Arabidopsis thaliana OX=3702 GN=WEX PE=1 SV=1	Werner Syndrome-like exonuclease [Lactuca sativa]	1.91539	2.49594	2.23488	0	0	0	1.67468e-27	-4.84485	down
Lsat_1_v5_gn_7_82641	50S ribosomal protein L2, chloroplastic GN=rpl2-B OS=Lactuca sativa (Garden lettuce) PE=3 SV=1	ribosomal protein L2 (chloroplast) [Berberis bealei]	2.17195	3.34048	2.5923	0	0	0	4.99446e-26	-4.75455	down
Lsat_1_v5_gn_9_54680	Dehydration-responsive element-binding protein 1D GN=MSG15.7 OS=Arabidopsis thaliana (Mouse-ear cress) PE=2 SV=1	DREB1B [Cichorium intybus]	7.45862	7.72182	7.21344	0.151966	0.059145	0.176535	1.48035e-47	-4.74887	down
Lsat_1_v5_gn_6_86481	Cytochrome P450 86A8 GN=F4I18.5 OS=Arabidopsis thaliana (Mouse-ear cress) PE=2 SV=1	hypothetical protein VITISV_037194 [Vitis vinifera]	1.14034	1.22083	1.26913	0.002188	0.001752	0.002935	3.21196e-28	-4.63492	down
Lsat_1_v5_gn_2_77261	Dihydroflavonol-4-reductase GN=DFR OS=Gerbera hybrida (Daisy) PE=2 SV=1	dihydroflavonol-4-reductase [Pilosella officinarum]	183.342	205.735	200.685	7.56365	6.97094	7.41763	0	-4.61228	down
Lsat_1_v5_gn_4_114440	Agamous-like MADS-box protein AGL8 homolog OS=Solanum tuberosum (Potato) PE=2 SV=1	AP1-like protein [Chrysanthemum lavandulifolium]	2.6343	2.79022	2.37538	0	0.063495	0	1.49016e-26	-4.54682	down
Lsat_1_v5_gn_1_29780	--	PREDICTED: uncharacterized protein LOC100244079 [Vitis vinifera]	11.3504	9.64284	11.2008	0.078316	0.395943	0.175082	2.91573e-42	-4.54089	down
Lsat_1_v5_gn_3_38381	MLP-like protein 31 GN=MLP31 OS=Arabidopsis thaliana (Mouse-ear cress) PE=2 SV=2	unnamed protein product [Coffea canephora]	10.331	8.12473	6.7178	0.326558	0.104293	0.205766	2.36704e-44	-4.50157	down
Lsat_1_v5_gn_3_68121	Ubiquitin domain-containing protein DSK2b GN=DSK2B OS=Arabidopsis thaliana (Mouse-ear cress) PE=1 SV=1	hypothetical protein MIMGU_mgv1a004076mg [Erythranthe guttata]	2.19002	1.87307	2.36476	0.029899	0.066287	0	2.2019e-26	-4.29673	down
Lsat_1_v5_gn_5_107161	--	PREDICTED: dentin sialophosphoprotein-like isoform X3 [Solanum tuberosum]	3.51228	2.5775	2.92846	0.104909	0.056811	0.108695	4.2083e-51	-4.25014	down
Lsat_1_v5_gn_8_70141	Squamosa promoter-binding-like protein 10 GN=SPL10 OS=Arabidopsis thaliana (Mouse-ear cress) PE=2 SV=2	promoter-binding protein SPL10 [Vitis vinifera]	1.07933	1.31717	1.25833	0	0.02047	0.020366	6.98262e-25	-4.2428	down
Lsat_1_v5_gn_8_131201	Zinc finger protein CONSTANS-LIKE 4 GN=COL4 OS=Arabidopsis thaliana (Mouse-ear cress) PE=2 SV=2	PREDICTED: zinc finger protein CONSTANS-LIKE 1-like [Sesamum indicum]	3.33404	3.41474	4.00566	0.12648	0	0.131447	1.01873e-28	-4.14447	down
Lactuca_sativa_newGene_6650	--	hypothetical protein LSAT_8X144620 [Lactuca sativa]	1.08452	1.28381	0.723446	0	0	0	2.7722e-18	-4.12891	down
Lsat_1_v5_gn_2_21861	Putative homeobox-leucine zipper protein ATHB-51 OS=Arabidopsis thaliana (Mouse-ear cress) PE=2 SV=2	PREDICTED: putative homeobox-leucine zipper protein ATHB-51 [Prunus mume]	1.55093	1.62374	1.06679	0	0	0	5.38157e-17	-3.99515	down
Lsat_1_v5_gn_3_41740	Zinc finger protein CONSTANS-LIKE 4 GN=COL4 OS=Arabidopsis thaliana (Mouse-ear cress) PE=2 SV=2	PREDICTED: rRNA biogenesis protein rrp36-like [Malus domestica]	10.532	8.69027	10.5126	0.517189	0.638013	0.227688	1.6753e-52	-3.97028	down
Lsat_1_v5_gn_2_45181	Kirola {ECO:0000303|PubMed:21309790} OS=Actinidia deliciosa (Kiwi) PE=1 SV=1	hypothetical protein MIMGU_mgv1a015578mg [Erythranthe guttata]	3.82836	3.40342	2.44267	0	0.064791	0.064462	6.3056e-20	-3.93378	down
Lsat_1_v5_gn_4_27720	--	PREDICTED: uncharacterized protein LOC104591663 [Nelumbo nucifera]	0.782649	0.828688	0.688634	0	0	0	4.90205e-16	-3.88944	down
Lsat_1_v5_gn_3_87760	Glutathione S-transferase F11 GN=T17B22.12 OS=Arabidopsis thaliana (Mouse-ear cress) PE=2 SV=1	glutathione S-transferase [Dahlia pinnata]	196.026	151.484	161.758	9.64449	10.5457	10.9534	1.2279e-233	-3.87219	down
Lsat_1_v5_gn_9_54780	Dehydration-responsive element-binding protein 1B GN=M7J2.140 OS=Arabidopsis thaliana (Mouse-ear cress) PE=2 SV=2	DREB1B [Cichorium intybus]	8.05206	7.93534	5.79816	0.299247	0.360859	0.289817	1.62917e-36	-3.85849	down
Lsat_1_v5_gn_5_135281	Protein HOTHEAD (Precursor) GN=F3N23.17 OS=Arabidopsis thaliana (Mouse-ear cress) PE=1 SV=1	PREDICTED: protein HOTHEAD-like isoform X1 [Nicotiana sylvestris]	18.8707	17.9761	19.6204	1.22488	1.27997	1.06044	1.86291e-217	-3.83229	down
Lsat_1_v5_gn_7_82580	Premnaspirodiene oxygenase GN=CYP71D55 OS=Hyoscyamus muticus (Egyptian henbane) PE=1 SV=1	Cytochrome P450 71D8 [Glycine soja]	1.62346	1.99651	1.57318	0.074419	0.096421	0.045845	2.85065e-25	-3.69311	down
Lsat_1_v5_gn_7_2641	Desiccation protectant protein Lea14 homolog OS=Glycine max (Soybean) PE=2 SV=1	late embryogenesis abundant protein [Saussurea involucrata]	4.68959	3.59742	4.2626	0.211394	0.120857	0.180167	8.99139e-25	-3.65772	down
Lsat_1_v5_gn_8_29401	Probable nucleoredoxin 2 OS=Oryza sativa subsp. japonica (Rice) PE=2 SV=1	DC1 domain-containing protein isoform 1 [Theobroma cacao]	5.20892	5.20375	4.95463	0.383517	0.409945	0.171643	4.19922e-48	-3.58329	down
Lsat_1_v5_gn_4_30761	Calcium-binding protein KIC GN=KIC OS=Arabidopsis thaliana (Mouse-ear cress) PE=1 SV=2	PREDICTED: calcium-binding protein KIC [Prunus mume]	29.1728	20.1274	22.5232	1.34521	2.04803	1.66464	1.7541e-58	-3.5323	down
Lsat_1_v5_gn_4_44600	--	PREDICTED: uncharacterized protein LOC101246472 [Solanum lycopersicum]	7.34914	8.81294	8.71836	0.656623	0.598828	0.54299	4.16923e-73	-3.51657	down
Lsat_1_v5_gn_4_175001	Zinc finger protein CONSTANS-LIKE 2 OS=Arabidopsis thaliana (Mouse-ear cress) PE=1 SV=1	constans-like protein [Chrysanthemum x morifolium]	1.31621	1.41419	1.55045	0	0.080078	0	4.70872e-14	-3.47177	down
Lsat_1_v5_gn_3_18021	Probable transcription factor KAN2 GN=KAN2 OS=Arabidopsis thaliana (Mouse-ear cress) PE=2 SV=1	PREDICTED: probable transcription factor KAN2 isoform X2 [Vitis vinifera]	10.8813	10.6538	9.67385	0.422973	0.111437	0.635139	9.74251e-16	-3.46653	down
Lsat_1_v5_gn_4_113360	Cytosolic sulfotransferase 5 GN=T14D3.10 OS=Arabidopsis thaliana (Mouse-ear cress) PE=1 SV=1	hypothetical protein CICLE_v10023927mg [Citrus clementina]	11.6264	13.2746	12.1792	0.970931	0.977112	0.946886	2.58319e-85	-3.44857	down
Lsat_1_v5_gn_1_70980	Cytochrome P450 71A4 GN=CYP71A4 OS=Solanum melongena (Eggplant) PE=2 SV=1	cytochrome P450 [Tanacetum parthenium]	2.7647	2.91064	3.98325	0.150168	0.145151	0.302176	2.56895e-26	-3.40546	down
Lsat_1_v5_gn_5_142820	Cytokinin dehydrogenase 3 (Precursor) GN=CKX3 OS=Arabidopsis thaliana (Mouse-ear cress) PE=1 SV=1	PREDICTED: cytokinin dehydrogenase 3 [Nicotiana tomentosiformis]	5.20994	6.91004	5.9892	0.325156	0.572953	0.489898	1.96672e-51	-3.39734	down
Lsat_1_v5_gn_2_8920	GDSL esterase/lipase At3g14820 (Precursor) GN=At3g14820 OS=Arabidopsis thaliana (Mouse-ear cress) PE=3 SV=2	PREDICTED: GDSL esterase/lipase EXL3-like [Nicotiana tomentosiformis]	1.11364	1.0362	1.58028	0	0.073721	0	2.00548e-12	-3.33275	down
Lsat_1_v5_gn_1_118261	--	PREDICTED: uncharacterized protein LOC100264272 [Vitis vinifera]	9.67542	12.0767	13.1942	1.06553	1.04337	0.943213	1.33038e-79	-3.29335	down
Lsat_1_v5_gn_1_37021	--	unnamed protein product [Coffea canephora]	7.38362	7.91645	9.54454	0.550726	0.618921	0.783724	1.83124e-38	-3.2787	down
Lsat_1_v5_gn_8_53660	Protein NRT1/ PTR FAMILY 2.13 GN=T17F3.10 OS=Arabidopsis thaliana (Mouse-ear cress) PE=1 SV=1	PREDICTED: protein NRT1/ PTR FAMILY 2.13 [Vitis vinifera]	3.33013	4.22186	4.13192	0.466026	0.248465	0.225154	2.51392e-36	-3.22895	down
Lsat_1_v5_gn_1_39541	B-box zinc finger protein 32 {ECO:0000303|PubMed:19920209} OS=Arabidopsis thaliana (Mouse-ear cress) PE=1 SV=1	PREDICTED: B-box zinc finger protein 32 [Sesamum indicum]	4.11745	4.89468	6.11388	0.286422	0.335199	0.498979	1.32697e-26	-3.2228	down
Lsat_1_v5_gn_8_51261	Transcription factor MYB44 GN=K8K14.2 OS=Arabidopsis thaliana (Mouse-ear cress) PE=2 SV=1	PREDICTED: myb protein-like [Citrus sinensis]	1.28021	2.69196	1.70948	0.155413	0	0.040392	7.54128e-13	-3.21926	down
Lsat_1_v5_gn_1_40420	Polygalacturonase At1g48100 (Precursor) GN=At1g48100 OS=Arabidopsis thaliana (Mouse-ear cress) PE=2 SV=1	PREDICTED: polygalacturonase At1g48100 [Nicotiana sylvestris]	10.607	11.5374	12.9986	0.851119	1.19677	1.25022	1.44448e-82	-3.21278	down
Lsat_1_v5_gn_5_83800	--	PREDICTED: uncharacterized protein LOC101298504 [Fragaria vesca subsp. vesca]	14.7062	11.3428	11.1102	0.886267	1.00191	0.416544	1.45729e-18	-3.19909	down
Lsat_1_v5_gn_8_102180	Vacuolar cation/proton exchanger 3 GN=CAX3 OS=Arabidopsis thaliana (Mouse-ear cress) PE=1 SV=1	hypothetical protein CICLE_v10011720mg [Citrus clementina]	32.7735	31.0447	34.0013	2.77547	4.08164	2.60831	2.07363e-99	-3.19003	down
Lsat_1_v5_gn_2_118081	Ultraviolet-B receptor UVR8 GN=UVR8 OS=Arabidopsis thaliana (Mouse-ear cress) PE=1 SV=1	Regulator of chromosome condensation repeat-containing protein isoform 1 [Theobroma cacao]	12.7557	13.0353	11.3286	1.55482	1.0575	1.30052	1.64864e-129	-3.10238	down
Lsat_1_v5_gn_4_54780	Polyphenol oxidase, chloroplastic (Precursor) OS=Malus domestica (Apple) PE=2 SV=1	polyphenol oxidase (chloroplast) (chloroplast) [Taraxacum officinale]	5.49587	5.73316	6.23513	0.666225	0.498924	0.581082	4.08905e-63	-3.08519	down
Lsat_1_v5_gn_5_152441	Non-specific lipid-transfer protein 1 {ECO:0000303|PubMed:19958316} OS=Morus nigra (Black mulberry) PE=1 SV=1	nonspecific lipid transfer protein [Vitis pseudoreticulata]	2250.19	1658.61	1817.23	200.921	212.274	200.062	1.94562e-167	-3.08192	down
Lsat_1_v5_gn_3_93020	--	PREDICTED: uncharacterized protein LOC100255767 [Vitis vinifera]	16.2523	17.4812	17.097	1.52007	1.9607	1.71068	2.36974e-65	-3.06983	down
Lsat_1_v5_gn_9_105880	1-aminocyclopropane-1-carboxylate oxidase 3 GN=ACO3 OS=Petunia hybrida (Petunia) PE=3 SV=1	ACC oxidase 1 [Lactuca sativa]	1.54983	1.64673	1.24689	0.083832	0.130121	0.065277	3.30193e-15	-3.0644	down
Lsat_1_v5_gn_2_80961	Protein PLASTID MOVEMENT IMPAIRED 2 GN=F4N21.22 OS=Arabidopsis thaliana (Mouse-ear cress) PE=1 SV=1	PREDICTED: protein PLASTID MOVEMENT IMPAIRED 2-like isoform X1 [Citrus sinensis]	8.06672	2.47282	8.43072	0.112857	0.175724	0.355886	2.65207e-10	-3.04717	down
Lactuca_sativa_newGene_7763	--	magnesium transporter MRS2-1-like [Lactuca sativa]	2.45396	1.13888	1.24793	0	0.129945	0	7.37775e-10	-3.02061	down
Lsat_1_v5_gn_3_36141	Protein TOO MANY MOUTHS (Precursor) GN=F18B13.16 OS=Arabidopsis thaliana (Mouse-ear cress) PE=1 SV=1	PREDICTED: protein TOO MANY MOUTHS [Sesamum indicum]	11.577	14.6713	14.0346	1.1669	1.66121	1.5198	5.60127e-70	-3.01352	down
Lsat_1_v5_gn_8_85300	ABSCISIC ACID-INSENSITIVE 5-like protein 2 GN=T8M16_180 OS=Arabidopsis thaliana (Mouse-ear cress) PE=1 SV=1	PREDICTED: ABSCISIC ACID-INSENSITIVE 5-like protein 2 [Nicotiana tomentosiformis]	8.22939	8.94875	9.19821	1.00617	0.897812	1.06039	8.93588e-81	-2.94465	down
Lsat_1_v5_gn_0_33241	Protein LURP-one-related 15 GN=At5g01750 OS=Arabidopsis thaliana (Mouse-ear cress) PE=1 SV=1	UPF0706 protein, putative isoform 1 [Theobroma cacao]	27.7169	28.3749	30.4685	3.02349	3.05078	3.98468	3.37815e-129	-2.9326	down
Lsat_1_v5_gn_3_72520	Histidine kinase 1 GN=AHK1 OS=Arabidopsis thaliana (Mouse-ear cress) PE=1 SV=2	histidine kinase 1 family protein [Populus trichocarpa]	0.559535	0.675625	0.740902	0.068341	0.024789	0.024294	2.33381e-13	-2.91935	down
Lsat_1_v5_gn_6_35220	Transcription repressor OFP6 GN=OFP6 OS=Arabidopsis thaliana (Mouse-ear cress) PE=1 SV=1	PREDICTED: transcription repressor OFP6-like [Sesamum indicum]	61.628	59.1419	62.964	8.00568	7.0934	7.07166	1.36801e-184	-2.9126	down
Lsat_1_v5_gn_9_97280	Leucoanthocyanidin dioxygenase GN=ANT17 OS=Petunia hybrida (Petunia) PE=2 SV=1	anthocyanidin synthase [Lactuca sativa]	232.826	268.739	263.629	31.0544	33.2119	30.9982	0	-2.88339	down
Lsat_1_v5_gn_7_40921	Heat stress transcription factor C-1 GN=MOB24.9 OS=Arabidopsis thaliana (Mouse-ear cress) PE=2 SV=1	unnamed protein product [Coffea canephora]	9.50301	9.45672	8.02077	0.885529	0.968711	1.29596	5.35118e-48	-2.86719	down
Lsat_1_v5_gn_3_113260	50S ribosomal protein L2, chloroplastic GN=rpl2-B OS=Lactuca sativa (Garden lettuce) PE=3 SV=1	ribosomal protein L2 (chloroplast) [Solanum carolinense]	26.2111	21.6159	26.1466	1.24439	3.25191	3.50792	1.47837e-24	-2.83884	down
Lsat_1_v5_gn_3_74560	Naringenin,2-oxoglutarate 3-dioxygenase GN=FHT OS=Callistephus chinensis (China aster) PE=2 SV=1	flavanone-3-beta-hydroxylase [Pilosella officinarum]	189.708	181.096	197.335	26.1269	22.2834	24.7324	3.30124e-288	-2.83531	down
Lsat_1_v5_gn_2_9220	GDSL esterase/lipase EXL3 (Precursor) GN=EXL3 OS=Arabidopsis thaliana (Mouse-ear cress) PE=2 SV=1	PREDICTED: GDSL esterase/lipase EXL3-like [Nicotiana tomentosiformis]	1.46665	2.04732	2.00179	0.200024	0.156772	0.149163	3.8251e-16	-2.8181	down
Lsat_1_v5_gn_4_145080	Protein FD OS=Arabidopsis thaliana (Mouse-ear cress) PE=1 SV=1	bZIP transcription factor FD homolog [Chrysanthemum seticuspe f. boreale]	3.96238	2.88391	3.29317	0.645247	0.066763	0.312418	5.55745e-14	-2.8008	down
Lsat_1_v5_gn_7_77861	Basic blue protein OS=Cucumis sativus (Cucumber) PE=1 SV=1	basic blue copper family protein [Populus trichocarpa]	193.646	153.695	153.392	20.0262	22.1469	23.1296	3.82195e-118	-2.79433	down
Lsat_1_v5_gn_8_2820	Phosphoenolpyruvate carboxylase kinase 1 GN=PPCK1 OS=Arabidopsis thaliana (Mouse-ear cress) PE=1 SV=1	phosphoenolpyruvate carboxylase kinase [Flaveria trinervia]	4.66225	4.93593	6.04288	0.70245	0.589592	0.532272	1.22348e-30	-2.77653	down
Lsat_1_v5_gn_4_108141	Cyclic dof factor 3 GN=F1P2.50 OS=Arabidopsis thaliana (Mouse-ear cress) PE=1 SV=2	unnamed protein product [Coffea canephora]	7.76712	9.95711	10.5485	0.874009	1.32393	1.32257	2.04411e-42	-2.76912	down
Lsat_1_v5_gn_8_12620	--	hypothetical protein L484_007685 [Morus notabilis]	4.13354	5.576	4.93584	0.698846	0.636826	0.382437	5.41854e-28	-2.76113	down
Lactuca_sativa_newGene_4679	--	--	0.76846	1.98589	1.26443	0.133011	0.1015	0.140551	6.11638e-12	-2.74334	down
Lsat_1_v5_gn_9_111140	ABSCISIC ACID-INSENSITIVE 5-like protein 7 GN=MVI11.7 OS=Arabidopsis thaliana (Mouse-ear cress) PE=1 SV=1	basic region/leucine zipper motif transcription factor [Taraxacum brevicorniculatum]	2.57051	3.16534	2.52204	0.172186	0.269114	0.353781	2.97524e-23	-2.73297	down
Lsat_1_v5_gn_8_93701	Aldehyde dehydrogenase family 2 member C4 GN=MOB24.3 OS=Arabidopsis thaliana (Mouse-ear cress) PE=1 SV=2	PREDICTED: aldehyde dehydrogenase family 2 member C4 [Prunus mume]	0.615456	1.27349	1.35086	0.021204	0.142142	0.023702	1.38881e-09	-2.72867	down
Lsat_1_v5_gn_5_21660	--	PREDICTED: dCTP pyrophosphatase 1-like [Sesamum indicum]	8.27719	3.51164	6.12291	0.573796	0.870427	0.302888	7.27425e-13	-2.69284	down
Lsat_1_v5_gn_4_38920	Protein TRANSPARENT TESTA 12 GN=F17J16_80 OS=Arabidopsis thaliana (Mouse-ear cress) PE=2 SV=1	unnamed protein product [Coffea canephora]	5.59845	5.924	6.9093	0.756899	0.412334	0.412408	1.00148e-34	-2.68976	down
Lsat_1_v5_gn_8_11480	Probable chalcone--flavonone isomerase 3 GN=K18I23.7 OS=Arabidopsis thaliana (Mouse-ear cress) PE=1 SV=1	hypothetical protein PRUPE_ppa011476mg [Prunus persica]	152.191	136.13	146.065	19.0534	20.7454	22.17	1.94357e-188	-2.68024	down
Lsat_1_v5_gn_8_73001	Metallothionein-like protein 1 OS=Erythranthe guttata (Yellow monkey flower) PE=3 SV=1	metallothionein 1 [Aster tripolium]	46.7035	29.4497	34.6381	4.69869	5.946	4.26297	9.08572e-40	-2.6718	down
Lsat_1_v5_gn_2_115441	Two-component response regulator-like PRR37 GN=PRR37 OS=Oryza sativa subsp. indica (Rice) PE=2 SV=2	pseudo-response regulator [Ipomoea nil]	35.4079	36.8933	39.393	5.01077	5.54154	5.38874	2.17705e-233	-2.66641	down
Lsat_1_v5_gn_5_86540	Zinc finger protein CONSTANS-LIKE 5 GN=COL5 OS=Arabidopsis thaliana (Mouse-ear cress) PE=2 SV=2	hypothetical protein PHAVU_003G149000g [Phaseolus vulgaris]	16.574	14.512	17.0881	1.63552	2.52286	2.57709	5.93726e-53	-2.65071	down
Lsat_1_v5_gn_9_103001	Uncharacterized membrane protein At3g27390 GN=At3g27390 OS=Arabidopsis thaliana (Mouse-ear cress) PE=1 SV=2	PREDICTED: uncharacterized membrane protein At3g27390 [Sesamum indicum]	0.936132	1.1058	0.890751	0.158242	0.046068	0.072818	9.86543e-12	-2.64309	down
Lsat_1_v5_gn_3_9241	--	--	1.69539	1.39904	2.50504	0.084812	0.149789	0.26895	1.13045e-10	-2.63322	down
Lsat_1_v5_gn_8_7201	--	--	1.4663	1.26968	0.717878	0.116563	0.046596	0.10521	2.54741e-15	-2.61853	down
Lsat_1_v5_gn_2_46521	Probable receptor-like protein kinase At5g59700 (Precursor) GN=At5g59700 OS=Arabidopsis thaliana (Mouse-ear cress) PE=3 SV=1	PREDICTED: receptor-like protein kinase HERK 1-like [Solanum tuberosum]	6.11426	7.4497	6.36634	0.804809	1.17696	0.837201	1.94597e-51	-2.60574	down
Lsat_1_v5_gn_4_60181	Beta-glucosidase 47 (Precursor) GN=BGLU47 OS=Arabidopsis thaliana (Mouse-ear cress) PE=3 SV=2	glycosyl hydrolase family 1 family protein [Populus trichocarpa]	2.10885	1.79145	1.66766	0.287462	0.121432	0.208487	1.07314e-14	-2.59643	down
Lsat_1_v5_gn_1_35720	MEPFL3 {ECO:0000305} (Precursor) GN=MDC16 OS=Arabidopsis thaliana (Mouse-ear cress) PE=1 SV=1	PREDICTED: EPIDERMAL PATTERNING FACTOR-like protein 6 [Nicotiana sylvestris]	4.85388	5.78661	7.18856	0.961432	0.633433	0.795495	3.71283e-25	-2.59205	down
Lsat_1_v5_gn_4_69761	B-box zinc finger protein 32 {ECO:0000303|PubMed:19920209} OS=Arabidopsis thaliana (Mouse-ear cress) PE=1 SV=1	PREDICTED: zinc finger protein CONSTANS-LIKE 2-like [Sesamum indicum]	7.08454	5.02552	5.72612	0.62539	0.777436	0.994271	3.45842e-23	-2.57844	down
Lsat_1_v5_gn_3_26761	Replication protein A 70 kDa DNA-binding subunit A GN=T12H3.6 OS=Arabidopsis thaliana (Mouse-ear cress) PE=1 SV=1	BnaC07g47810D [Brassica napus]	1.3	1.34939	1.27126	0	0.041236	0.203357	1.02436e-07	-2.54089	down
Lsat_1_v5_gn_1_68181	G-type lectin S-receptor-like serine/threonine-protein kinase RLK1 (Precursor) GN=RLK1 OS=Arabidopsis thaliana (Mouse-ear cress) PE=2 SV=2	PREDICTED: G-type lectin S-receptor-like serine/threonine-protein kinase RLK1 isoform X1 [Populus euphratica]	2.42159	3.63891	2.98518	0.36812	0.550198	0.351513	1.43971e-25	-2.53978	down
Lsat_1_v5_gn_9_94760	Indole-3-acetic acid-amido synthetase GH3.5 GN=GH3.5 OS=Arabidopsis thaliana (Mouse-ear cress) PE=1 SV=1	Indole-3-acetic acid-amido synthetase GH3.6, putative [Ricinus communis]	3.80844	5.05564	4.09111	0.414047	0.550686	0.864896	2.14312e-24	-2.52907	down
Lsat_1_v5_gn_7_66001	Meiotic recombination protein DMC1 homolog OS=Glycine max (Soybean) PE=2 SV=1	DMC1 [Pilosella caespitosa]	1.92098	2.09303	1.83574	0.029804	0.32048	0.219246	1.93984e-10	-2.52134	down
Lsat_1_v5_gn_3_3040	Axial regulator YABBY 1 GN=F4L23.30 OS=Arabidopsis thaliana (Mouse-ear cress) PE=1 SV=1	PREDICTED: protein YABBY 4 [Vitis vinifera]	19.6851	18.4495	19.9128	3.55067	3.1251	2.29746	1.01678e-54	-2.51406	down
Lsat_1_v5_gn_9_66461	--	hypothetical protein L484_025422 [Morus notabilis]	5.97508	4.79717	6.6154	0.643473	0.443649	1.21966	1.45784e-14	-2.4714	down
Lsat_1_v5_gn_2_84761	Probable indole-3-acetic acid-amido synthetase GH3.1 GN=GH3.1 OS=Arabidopsis thaliana (Mouse-ear cress) PE=2 SV=1	PREDICTED: probable indole-3-acetic acid-amido synthetase GH3.1 [Nicotiana sylvestris]	22.4809	25.9574	24.3632	3.84567	4.06383	4.11377	9.14265e-152	-2.471	down
Lsat_1_v5_gn_4_162960	Probable indole-3-acetic acid-amido synthetase GH3.1 GN=GH3.1 OS=Arabidopsis thaliana (Mouse-ear cress) PE=2 SV=1	PREDICTED: probable indole-3-acetic acid-amido synthetase GH3.1 [Nicotiana sylvestris]	13.1251	18.7229	17.4459	2.445	2.17216	3.39959	3.69221e-46	-2.43792	down
Lsat_1_v5_gn_1_16061	Transcription factor CYCLOIDEA (Fragment) GN=CYC OS=Antirrhinum majus subsp. linkianum (Snapdragon) PE=3 SV=1	cycloidea-like 10 [Gerbera hybrid cultivar]	1.54714	1.62417	1.51591	0.305421	0.072724	0.112201	2.40842e-09	-2.41731	down
Lsat_1_v5_gn_8_102101	GDSL esterase/lipase CPRD49 (Precursor) GN=CPRD49 OS=Arabidopsis thaliana (Mouse-ear cress) PE=2 SV=1	PREDICTED: GDSL esterase/lipase CPRD49-like [Solanum tuberosum]	1.7934	1.29739	1.51441	0.190384	0.068613	0.181235	9.10181e-09	-2.41076	down
Lsat_1_v5_gn_4_39200	Protein ECERIFERUM 1 GN=CER1 OS=Arabidopsis thaliana (Mouse-ear cress) PE=1 SV=1	PREDICTED: protein ECERIFERUM 1-like isoform X1 [Nicotiana sylvestris]	2.01239	3.06619	3.13741	0.067366	0	0.151752	3.85856e-06	-2.40485	down
Lsat_1_v5_gn_4_44761	Zinc transporter 3 (Precursor) OS=Oryza sativa subsp. japonica (Rice) PE=1 SV=2	PREDICTED: zinc transporter 8-like [Eucalyptus grandis]	1.5539	0.909239	0.996524	0	0.206238	0.091746	1.22748e-06	-2.40449	down
Lsat_1_v5_gn_2_7621	E3 ubiquitin-protein ligase ATL23 GN=ATL23 OS=Arabidopsis thaliana (Mouse-ear cress) PE=1 SV=2	PREDICTED: E3 ubiquitin-protein ligase ATL23-like [Nicotiana tomentosiformis]	19.4713	19.0004	17.5609	3.30182	3.01431	3.12699	4.76539e-54	-2.39761	down
Lsat_1_v5_gn_7_68060	--	PREDICTED: uncharacterized protein LOC101299300 [Fragaria vesca subsp. vesca]	4.2944	3.28009	3.56672	0.700772	0.26226	0.598833	3.90918e-18	-2.39538	down
Lsat_1_v5_gn_9_30121	--	PREDICTED: probable GPI-anchored adhesin-like protein PGA55 [Prunus mume]	0.927189	1.34918	1.46712	0.209921	0.013208	0.147743	1.39826e-08	-2.38681	down
Lsat_1_v5_gn_4_60620	--	hypothetical protein JCGZ_21223 [Jatropha curcas]	33.6195	23.0446	26.6656	5.19275	5.08259	3.75625	6.43018e-40	-2.38128	down
Lsat_1_v5_gn_4_99501	ABC transporter G family member 36 GN=F23H11.19 OS=Arabidopsis thaliana (Mouse-ear cress) PE=1 SV=1	ABC-2 and Plant PDR ABC-type transporter family protein isoform 1 [Theobroma cacao]	1.30898	1.14709	1.12182	0.177495	0.145539	0.16568	2.60346e-23	-2.36796	down
Lsat_1_v5_gn_8_62120	Transcription factor bHLH66 GN=F27D4.17 OS=Arabidopsis thaliana (Mouse-ear cress) PE=2 SV=1	PREDICTED: transcription factor bHLH66-like [Populus euphratica]	2.92416	2.55935	2.99854	0.481418	0.541021	0.32734	7.65095e-19	-2.34817	down
Lsat_1_v5_gn_1_89541	Premnaspirodiene oxygenase GN=CYP71D55 OS=Hyoscyamus muticus (Egyptian henbane) PE=1 SV=1	cytochrome P450 [Tanacetum cinerariifolium]	4.91678	4.81772	4.89884	1.08177	0.695917	0.64031	7.26283e-25	-2.34668	down
Lsat_1_v5_gn_6_19160	--	Glycine-rich family protein, putative isoform 1 [Theobroma cacao]	0.638266	0.613953	0.786212	0.086334	0.035635	0.170685	8.80526e-09	-2.33527	down
Lsat_1_v5_gn_6_2901	36.4 kDa proline-rich protein GN=TPRP-F1 OS=Solanum lycopersicum (Tomato) PE=2 SV=1	PREDICTED: LOW QUALITY PROTEIN: 36.4 kDa proline-rich protein [Tarenaya hassleriana]	10.5708	8.39931	8.61065	1.39443	1.85075	1.52131	1.1376e-32	-2.32647	down
Lsat_1_v5_gn_9_13841	RING-H2 finger protein ATL73 (Precursor) GN=ATL73 OS=Arabidopsis thaliana (Mouse-ear cress) PE=2 SV=1	PREDICTED: RING-H2 finger protein ATL74 [Vitis vinifera]	3.36317	1.81236	2.43085	0.281716	0.033671	0.43416	2.13456e-07	-2.31355	down
Lsat_1_v5_gn_4_30821	Probable serine/threonine-protein kinase WNK6 GN=WNK6 OS=Arabidopsis thaliana (Mouse-ear cress) PE=2 SV=1	putative serine/threonine-protein kinase WNK4 [Morus notabilis]	2.8182	2.84832	2.84442	0.281891	0.808395	0.578789	2.46901e-17	-2.31101	down
Lsat_1_v5_gn_1_26300	--	hypothetical protein F383_07493 [Gossypium arboreum]	2.3222	2.01631	2.58255	0.420548	0.483425	0.241467	4.65182e-17	-2.29137	down
Lsat_1_v5_gn_4_101200	Probable 2-oxoglutarate-dependent dioxygenase AOP1.2 GN=AOP1.2 OS=Arabidopsis thaliana (Mouse-ear cress) PE=2 SV=1	unnamed protein product [Coffea canephora]	1.09421	0.955554	0.970442	0.102592	0.134471	0.076451	8.16771e-08	-2.28494	down
Lsat_1_v5_gn_1_114861	--	hypothetical protein MIMGU_mgv1a003852mg [Erythranthe guttata]	25.8315	27.4031	29.1817	5.14449	5.02116	4.66764	4.10719e-107	-2.27878	down
Lsat_1_v5_gn_1_73061	--	--	1.65178	2.04577	2.50586	0.472125	0.225636	0.244455	3.11666e-12	-2.27859	down
Lsat_1_v5_gn_6_85320	E3 ubiquitin-protein ligase RHA1B GN=RHA1B OS=Arabidopsis thaliana (Mouse-ear cress) PE=2 SV=1	PREDICTED: E3 ubiquitin-protein ligase RHA1B [Nicotiana sylvestris]	11.144	13.1984	12.0658	2.35837	2.14484	2.15139	3.2573e-42	-2.27238	down
Lsat_1_v5_gn_3_5041	--	PREDICTED: uncharacterized protein LOC104085944 [Nicotiana tomentosiformis]	11.0028	6.30497	4.68639	1.16162	0.879302	1.09401	9.82627e-10	-2.27189	down
Lsat_1_v5_gn_8_54121	--	Uncharacterized protein isoform 1 [Theobroma cacao]	2.53306	2.45777	2.94786	0.284672	0.422731	0.592328	1.50235e-14	-2.2687	down
Lsat_1_v5_gn_7_16521	Probable F-box protein At4g22030 GN=At4g22030 OS=Arabidopsis thaliana (Mouse-ear cress) PE=4 SV=1	PREDICTED: LOW QUALITY PROTEIN: probable F-box protein At4g22030 [Sesamum indicum]	1.09431	1.85284	1.72889	0.164177	0.215192	0.290566	6.71401e-10	-2.23524	down
Lactuca_sativa_newGene_2413	Abscisic acid 8&apos;-hydroxylase 4 OS=Arabidopsis thaliana OX=3702 GN=CYP707A4 PE=2 SV=2	abscisic acid 8&apos;-hydroxylase 4 [Lactuca sativa]	0.951313	1.34973	1.41139	0.154649	0.281368	0.087159	1.33237e-08	-2.22314	down
Lactuca_sativa_newGene_2805	Kirola OS=Actinidia deliciosa OX=3627 PE=1 SV=1	kirola-like [Lactuca sativa]	24.2659	19.2585	20.3079	3.57891	4.24238	4.3828	1.4712e-40	-2.21802	down
Lsat_1_v5_gn_8_92000	--	Tetratricopeptide repeat-like superfamily protein, putative isoform 2 [Theobroma cacao]	12.5181	11.1733	10.5962	2	2.38526	2.10974	2.89302e-38	-2.21304	down
Lsat_1_v5_gn_7_53580	AP2-like ethylene-responsive transcription factor AIL5 GN=AIL5 OS=Arabidopsis thaliana (Mouse-ear cress) PE=2 SV=2	AP2-like ethylene-responsive transcription factor AIL5, putative [Theobroma cacao]	3.88295	4.79227	4.68067	0.83582	0.892432	0.745891	4.40832e-26	-2.19937	down
Lsat_1_v5_gn_6_69540	tRNA-splicing endonuclease subunit Sen2-2 GN=SEN2 OS=Arabidopsis thaliana (Mouse-ear cress) PE=2 SV=1	hypothetical protein JCGZ_11452 [Jatropha curcas]	1.55683	1.51343	1.23585	0.055823	0.093736	0.296285	1.66317e-06	-2.19845	down
Lsat_1_v5_gn_8_128420	Isocitrate lyase OS=Solanum lycopersicum (Tomato) PE=2 SV=1	PREDICTED: isocitrate lyase [Nicotiana sylvestris]	0.836973	1.25481	1.11391	0.152751	0.222508	0.1264	3.13651e-10	-2.197	down
Lsat_1_v5_gn_3_83960	Probable indole-3-pyruvate monooxygenase YUCCA4 GN=F2I11_210 OS=Arabidopsis thaliana (Mouse-ear cress) PE=1 SV=1	PREDICTED: probable indole-3-pyruvate monooxygenase YUCCA4 [Sesamum indicum]	5.39748	5.37935	5.98585	0.562363	1.49884	0.928605	1.05562e-15	-2.18936	down
Lsat_1_v5_gn_7_54921	Ethylene-responsive transcription factor 13 GN=T13E15.15 OS=Arabidopsis thaliana (Mouse-ear cress) PE=2 SV=2	ethylene response factor [Medicago truncatula]	9.19789	8.77906	8.10352	2.07171	1.36449	1.4406	9.88374e-23	-2.18293	down
Lsat_1_v5_gn_8_143020	Non-specific lipid-transfer protein 2 OS=Prunus armeniaca (Apricot) PE=1 SV=1	alcohol dehydrogenase 7 [Vitis vinifera]	26.2472	17.1968	14.6876	4.52081	3.75268	2.14961	2.65352e-14	-2.16991	down
Lsat_1_v5_gn_5_6221	Indole-3-acetic acid-amido synthetase GH3.6 GN=F24B18.13 OS=Arabidopsis thaliana (Mouse-ear cress) PE=1 SV=1	Indole-3-acetic acid-amido synthetase GH3.6, putative [Ricinus communis]	0.516584	0.746731	0.689526	0.027823	0.083356	0.124401	4.69479e-07	-2.16808	down
Lsat_1_v5_gn_3_7921	Salutaridine reductase {ECO:0000312|EMBL:ABO93462.1} OS=Papaver bracteatum (Great scarlet poppy) PE=1 SV=1	broad substrate reductase/dehydrogenase [Artemisia annua]	38.9116	45.8702	40.0894	8.15663	8.27896	8.98778	2.18562e-98	-2.16722	down
Lsat_1_v5_gn_4_96981	Inositol oxygenase 1 OS=Arabidopsis thaliana (Mouse-ear cress) PE=2 SV=1	PREDICTED: inositol oxygenase 1-like [Pyrus x bretschneideri]	1.2911	1.6607	1.36371	0.180368	0.110021	0.339146	1.21762e-08	-2.16637	down
Lsat_1_v5_gn_0_36281	Mannose/glucose-specific lectin (Fragment) OS=Parkia platycephala PE=1 SV=1	extracellular jacalin-like lectin [Helianthus annuus]	3.78781	4.86787	5.80488	0.720257	1.17408	0.410804	8.07927e-10	-2.15988	down
Lsat_1_v5_gn_6_76081	Ethylene-responsive transcription factor RAP2-3 OS=Arabidopsis thaliana (Mouse-ear cress) PE=1 SV=2	putative ethylene responsive element binding protein 2 [Gossypium hirsutum]	18.2209	18.9202	21.0899	4.4197	4.27282	2.82812	5.07146e-35	-2.15954	down
Lsat_1_v5_gn_3_53001	Kirola {ECO:0000303|PubMed:21309790} OS=Actinidia deliciosa (Kiwi) PE=1 SV=1	unnamed protein product [Coffea canephora]	7.63677	4.27271	6.29681	1.4998	0.736298	0.555526	8.41546e-09	-2.15871	down
Lsat_1_v5_gn_0_42241	--	PREDICTED: uncharacterized protein LOC104216252 [Nicotiana sylvestris]	3.56034	3.50535	4.21007	0.356861	0.60722	1.00779	6.24144e-12	-2.15139	down
Lsat_1_v5_gn_2_45080	PLASMODESMATA CALLOSE-BINDING PROTEIN 3 (Precursor) GN=PDCB3 OS=Arabidopsis thaliana (Mouse-ear cress) PE=1 SV=1	unnamed protein product [Coffea canephora]	11.2047	12.3924	10.8265	1.5963	2.23155	2.82802	1.01484e-21	-2.14731	down
Lsat_1_v5_gn_3_53820	Wall-associated receptor kinase 3 (Precursor) GN=WAK3 OS=Arabidopsis thaliana (Mouse-ear cress) PE=2 SV=2	PREDICTED: uncharacterized protein LOC104221277 [Nicotiana sylvestris]	6.49118	5.32916	5.5751	1.62875	0.762198	0.802602	8.16251e-15	-2.14236	down
Lsat_1_v5_gn_3_36980	MLP-like protein 31 GN=MLP31 OS=Arabidopsis thaliana (Mouse-ear cress) PE=2 SV=2	unnamed protein product [Coffea canephora]	4.47739	3.88035	4.47365	0.946059	0.349022	1.83774	5.04424e-11	-2.11864	down
Lsat_1_v5_gn_4_92941	Growth-regulating factor 4 OS=Oryza sativa subsp. japonica (Rice) PE=2 SV=1	hypothetical protein M569_10478, partial [Genlisea aurea]	12.1399	12.4732	12.8169	2.87414	2.20912	2.699	1.5357e-47	-2.11329	down
Lactuca_sativa_newGene_2168	--	serine/arginine repetitive matrix protein 2-like isoform X1 [Lactuca sativa]	3.31728	3.14182	2.15314	0.283466	0.426884	0.761045	3.32414e-10	-2.11135	down
Lsat_1_v5_gn_1_17740	Agglutinin OS=Castanea crenata (Japanese chestnut) PE=1 SV=1	Agglutinin [Glycine soja]	1.96295	2.37414	2.46636	0.45882	0.351928	0.247841	1.86487e-11	-2.10972	down
Lsat_1_v5_gn_2_63781	Histone H2B.10 GN=At5g22880 OS=Arabidopsis thaliana (Mouse-ear cress) PE=1 SV=3	histone H2B [Arabidopsis thaliana]	260.934	211.51	194.905	53.6138	40.0637	46.7767	9.23794e-57	-2.10864	down
Lsat_1_v5_gn_2_101200	Non-structural maintenance of chromosomes element 4 homolog A GN=NSE4A OS=Arabidopsis thaliana (Mouse-ear cress) PE=2 SV=1	COG5125-like protein [Helianthus annuus]	2.1768	2.28127	3.15085	0.219953	0.627028	0.414001	4.52513e-10	-2.10583	down
Lsat_1_v5_gn_2_39940	Long-chain-alcohol oxidase FAO1 GN=FAO1 OS=Lotus japonicus (Lotus corniculatus var. japonicus) PE=1 SV=1	hypothetical protein VITISV_019349 [Vitis vinifera]	2.48975	2.85109	2.71303	0.637671	0.475283	0.506019	1.22671e-23	-2.09741	down
Lsat_1_v5_gn_5_134280	--	PREDICTED: protein IQ-DOMAIN 14-like [Vitis vinifera]	4.4769	4.98441	5.79078	1.07699	0.928858	1.18331	7.74078e-27	-2.09637	down
Lsat_1_v5_gn_3_87740	--	PREDICTED: uncharacterized protein DDB_G0271670-like [Solanum tuberosum]	2.49159	3.10021	2.49713	0.390112	0.549985	0.494285	1.43357e-10	-2.09331	down
Lsat_1_v5_gn_3_58380	Probable E3 ubiquitin-protein ligase XERICO GN=XERICO OS=Arabidopsis thaliana (Mouse-ear cress) PE=1 SV=1	PREDICTED: E3 ubiquitin-protein ligase RNF38-like [Vitis vinifera]	2.33239	2.41435	2.00487	0.121993	0	0.516359	2.41766e-05	-2.08955	down
Lsat_1_v5_gn_5_93021	Probable 2-oxoglutarate/Fe(II)-dependent dioxygenase GN=DIOX2 OS=Papaver somniferum (Opium poppy) PE=2 SV=1	hypothetical protein VITISV_002774 [Vitis vinifera]	3.1104	3.78161	3.22013	0.604624	0.919017	0.508488	4.96448e-14	-2.0819	down
Lsat_1_v5_gn_8_32661	Inactive leucine-rich repeat receptor-like serine/threonine-protein kinase At1g60630 (Precursor) GN=At1g60630 OS=Arabidopsis thaliana (Mouse-ear cress) PE=2 SV=1	PREDICTED: inactive leucine-rich repeat receptor-like serine/threonine-protein kinase At1g60630 [Vitis vinifera]	12.6098	13.6504	12.4858	2.43648	3.02416	3.00789	1.81534e-71	-2.0611	down
Lsat_1_v5_gn_6_112140	Uncharacterized acetyltransferase At3g50280 GN=At3g50280 OS=Arabidopsis thaliana (Mouse-ear cress) PE=3 SV=1	unnamed protein product [Coffea canephora]	12.0537	16.6108	16.1576	2.96624	3.06585	3.6405	6.52551e-42	-2.05686	down
Lactuca_sativa_newGene_8163	--	hypothetical protein CQW23_33845 [Capsicum baccatum]	382.046	116.474	98.7293	26.1222	11.8418	14.5356	2.87391e-05	-2.05651	down
Lsat_1_v5_gn_0_34700	Agglutinin OS=Castanea crenata (Japanese chestnut) PE=1 SV=1	extracellular jacalin-like lectin [Helianthus annuus]	4.02227	3.30869	3.19602	0.438876	0.961447	0.337005	2.32473e-08	-2.05629	down
Lsat_1_v5_gn_2_118260	Aspartic proteinase PCS1 (Precursor) GN=T7H20.240 OS=Arabidopsis thaliana (Mouse-ear cress) PE=2 SV=1	PREDICTED: aspartic proteinase PCS1 [Sesamum indicum]	1.54438	2.03839	1.87426	0.336568	0.210375	0.448946	1.75155e-10	-2.05626	down
Lsat_1_v5_gn_5_160601	Zeatin O-glucosyltransferase GN=ZOG1 OS=Phaseolus lunatus (Lima bean) PE=2 SV=1	PREDICTED: zeatin O-glucosyltransferase-like [Sesamum indicum]	0.961751	0.880963	1.22755	0.111683	0.26333	0.024968	4.24303e-06	-2.05244	down
Lsat_1_v5_gn_9_24061	Probable protein phosphatase 2C 24 GN=At2g29380 OS=Arabidopsis thaliana (Mouse-ear cress) PE=2 SV=1	Highly ABA-induced PP2C gene 2 isoform 1 [Theobroma cacao]	19.7184	15.6367	16.9044	4.22804	3.39842	3.76437	1.73443e-47	-2.04916	down
Lsat_1_v5_gn_4_146261	--	PREDICTED: uncharacterized protein LOC103967811 [Pyrus x bretschneideri]	0.726172	0.590433	0.631485	0.095108	0.120772	0.085437	3.13327e-07	-2.03227	down
Lactuca_sativa_newGene_2841	Retrovirus-related Pol polyprotein from transposon RE1 OS=Arabidopsis thaliana OX=3702 GN=RE1 PE=2 SV=1	cysteine-rich RLK [Lactuca sativa]	1.28094	1.309	1.1997	0.182311	0.178425	0.328358	3.47344e-09	-2.02887	down
Lsat_1_v5_gn_2_42860	Chalcone synthase J GN=CHSJ OS=Petunia hybrida (Petunia) PE=2 SV=2	chalcone synthase type 4 [Dahlia pinnata]	127.245	120.037	125.906	27.5083	28.5967	28.6891	2.29498e-185	-2.02421	down
Lsat_1_v5_gn_2_45941	Crocetin glucosyltransferase, chloroplastic (Precursor) GN=UGT75L6 OS=Gardenia jasminoides (Cape jasmine) PE=1 SV=1	PREDICTED: crocetin glucosyltransferase, chloroplastic-like [Vitis vinifera]	0.668341	0.665377	0.653347	0.06701	0	0.14731	3.80575e-05	-2.0213	down
Lsat_1_v5_gn_5_32781	--	--	43.5233	30.3146	31.6293	8.70696	7.62863	6.63275	3.16276e-28	-2.02083	down
Lsat_1_v5_gn_1_14020	Cyclic dof factor 3 GN=F1P2.50 OS=Arabidopsis thaliana (Mouse-ear cress) PE=1 SV=2	PREDICTED: cyclic dof factor 1 [Sesamum indicum]	4.46858	5.62209	5.03177	1.16996	1.00183	1.023	1.98852e-20	-2.0191	down
Lsat_1_v5_gn_6_71400	S-adenosylmethionine synthase 2 OS=Vitis vinifera (Grape) PE=3 SV=1	PREDICTED: S-adenosylmethionine synthase 2 [Cucumis melo]	4.23878	4.22731	5.40575	0.880206	0.800939	1.30685	2.0561e-15	-2.01555	down
Lsat_1_v5_gn_7_12661	--	PREDICTED: uncharacterized protein LOC104087567 [Nicotiana tomentosiformis]	9.5571	9.66801	9.78202	2.00384	1.97485	2.22788	1.4587e-20	-2.01108	down
Lsat_1_v5_gn_3_47181	--	PREDICTED: uncharacterized protein LOC105169831 [Sesamum indicum]	11.2363	10.0644	10.7591	2.03228	2.71781	2.41806	1.047e-33	-2.00386	down
Lactuca_sativa_newGene_2691	--	uncharacterized protein LOC111887912 [Lactuca sativa]	2.35347	2.0363	1.65193	0.45822	0.282256	0.280825	5.46542e-08	-2.00245	down
Lactuca_sativa_newGene_7073	--	ER membrane protein complex subunit 1 [Lactuca sativa]	1.13533	1.5671	1.02567	0.088153	0.243499	0.210556	3.19384e-06	-2.00065	down
Lsat_1_v5_gn_2_108761	Probable E3 ubiquitin ligase SUD1 GN=F28A23.140 OS=Arabidopsis thaliana (Mouse-ear cress) PE=1 SV=1	PREDICTED: uncharacterized protein LOC100265508 isoform X2 [Vitis vinifera]	2.56638	3.78178	3.48801	0.794718	0.610901	0.736567	1.26749e-19	-1.99657	down
Lsat_1_v5_gn_2_123821	Putative F-box/LRR-repeat protein At3g49150 GN=At3g49150 OS=Arabidopsis thaliana (Mouse-ear cress) PE=4 SV=2	PREDICTED: F-box/FBD/LRR-repeat protein At5g53840-like [Nicotiana sylvestris]	0.658757	1.71153	0.738684	0.210543	0.135715	0.18398	2.80843e-07	-1.9959	down
Lsat_1_v5_gn_4_47441	GDSL esterase/lipase At1g29670 (Precursor) GN=At1g29670 OS=Arabidopsis thaliana (Mouse-ear cress) PE=2 SV=1	PREDICTED: GDSL esterase/lipase At5g45670-like [Eucalyptus grandis]	49.3172	66.0319	60.2148	15.1972	12.3756	12.6316	3.49235e-62	-1.98925	down
Lsat_1_v5_gn_3_40600	Malonyl-coenzyme A:anthocyanin 3-O-glucoside-6&apos;&apos;-O-malonyltransferase {ECO:0000303|PubMed:12481098} OS=Dahlia pinnata (Pinnate dahlia) PE=1 SV=1	anthocyanidin 3-O-glucoside-6&apos;&apos;-O-malonyltransferase [Chrysanthemum x morifolium]	44.5635	52.7628	50.8456	10.6562	11.7394	11.9354	2.21963e-108	-1.988	down
Lactuca_sativa_newGene_398	B3 domain-containing protein REM9 OS=Arabidopsis thaliana OX=3702 GN=REM9 PE=2 SV=1	B3 domain-containing protein REM9-like [Lactuca sativa]	1.67269	1.88594	2.22584	0.248522	0.293452	0.568308	4.13783e-09	-1.98653	down
Lsat_1_v5_gn_4_110001	Transcription factor PIF7 GN=MFB13.4 OS=Arabidopsis thaliana (Mouse-ear cress) PE=1 SV=2	DNA binding protein, putative isoform 1 [Theobroma cacao]	1.02062	1.19912	1.36911	0.184093	0.240005	0.454157	4.00625e-08	-1.97897	down
Lsat_1_v5_gn_6_42700	GABA transporter 1 GN=T23G18.9 OS=Arabidopsis thaliana (Mouse-ear cress) PE=1 SV=1	PREDICTED: GABA transporter 1 [Nicotiana sylvestris]	6.84219	7.54753	7.70001	2.06849	1.46592	1.82148	1.70063e-33	-1.97753	down
Lsat_1_v5_gn_9_114720	Dehydration-responsive element-binding protein 1C GN=M7J2.161 OS=Arabidopsis thaliana (Mouse-ear cress) PE=2 SV=2	DREB1B [Cichorium intybus]	10.0409	11.671	11.0345	2.54235	2.37849	2.52171	3.61609e-33	-1.97114	down
Lsat_1_v5_gn_9_63301	Auxin transporter-like protein 2 GN=LAX2 OS=Medicago truncatula (Barrel medic) PE=2 SV=1	auxin influx carrier protein [Zinnia violacea]	6.92932	5.85396	7.39132	1.48023	1.65034	1.39593	7.83396e-27	-1.96784	down
Lsat_1_v5_gn_2_125901	--	PREDICTED: uncharacterized protein LOC105160827 [Sesamum indicum]	7.52916	0.937488	9.06581	0.263419	0.49218	0.444428	0.000185168	-1.96736	down
Lsat_1_v5_gn_9_94921	Organic cation/carnitine transporter 4 GN=F3H11.5 OS=Arabidopsis thaliana (Mouse-ear cress) PE=2 SV=1	Organic cation/carnitine transporter4 isoform 1 [Theobroma cacao]	4.78526	3.77249	4.21755	1.0977	0.975171	0.772652	3.32612e-20	-1.95847	down
Lsat_1_v5_gn_8_4341	Two-component response regulator-like APRR5 GN=APRR5 OS=Arabidopsis thaliana (Mouse-ear cress) PE=1 SV=2	PREDICTED: two-component response regulator-like APRR5 [Sesamum indicum]	10.3958	14.7437	12.8941	2.6632	3.03321	3.15438	1.21835e-40	-1.9528	down
Lsat_1_v5_gn_6_51220	Cytochrome P450 76C1 GN=CYP76C1 OS=Arabidopsis thaliana (Mouse-ear cress) PE=2 SV=1	hypothetical protein VITISV_012452 [Vitis vinifera]	3.04097	3.6005	2.39704	0.680093	0.637079	0.645787	1.15524e-15	-1.95204	down
Lsat_1_v5_gn_7_66820	Cytochrome P450 CYP736A12 OS=Panax ginseng (Korean ginseng) PE=2 SV=1	cytochrome P450 [Pyrus communis]	1.74489	1.72076	2.49817	0.525036	0.256602	0.445337	2.24094e-10	-1.94987	down
Lsat_1_v5_gn_9_19740	Zinc finger CCCH domain-containing protein 66 GN=At5g58620 OS=Arabidopsis thaliana (Mouse-ear cress) PE=2 SV=1	hypothetical protein JCGZ_08456 [Jatropha curcas]	0.595621	0.90778	0.531261	0.128542	0.135715	0.107171	3.234e-07	-1.94276	down
Lsat_1_v5_gn_8_147680	--	PREDICTED: HORMA domain-containing protein 1 [Vitis vinifera]	1.94387	1.65664	1.33201	0.274169	0.29048	0.453652	2.52274e-10	-1.94096	down
Lsat_1_v5_gn_4_18360	--	PREDICTED: uncharacterized protein LOC100268142 [Vitis vinifera]	2.59663	2.51692	2.03691	0.514538	0.421635	0.420023	1.44639e-08	-1.9391	down
Lsat_1_v5_gn_2_75020	Cation/H(+) antiporter 1 GN=F3O9.18 OS=Arabidopsis thaliana (Mouse-ear cress) PE=2 SV=1	hypothetical protein MIMGU_mgv1a001619mg [Erythranthe guttata]	0.59406	0.578753	0.396939	0.084512	0.083472	0.105309	5.87204e-07	-1.93865	down
Lsat_1_v5_gn_5_88781	Glucose and ribitol dehydrogenase GN=CAISE5 OS=Daucus carota (Wild carrot) PE=2 SV=1	Glucose and ribitol dehydrogenase [Medicago truncatula]	2.49488	2.68263	2.59698	0.707163	0.526634	0.313029	3.07674e-10	-1.92879	down
Lsat_1_v5_gn_7_40641	--	PREDICTED: uncharacterized protein LOC104436605 [Eucalyptus grandis]	23.2413	19.4808	22.6428	4.82183	4.79181	5.95975	2.02637e-42	-1.92599	down
Lsat_1_v5_gn_7_87101	B3 domain-containing protein Os01g0234100 OS=Oryza sativa subsp. japonica (Rice) PE=2 SV=1	PREDICTED: B3 domain-containing protein Os01g0234100-like [Solanum lycopersicum]	1.75375	2.43716	1.74296	0.398837	0.869433	0.440127	1.89396e-09	-1.92455	down
Lsat_1_v5_gn_3_75880	Salicylate carboxymethyltransferase GN=SAMT OS=Clarkia breweri (Fairy fans) PE=1 SV=1	putative jasmonate O-methyltransferase [Nicotiana attenuata]	3.69489	3.48365	2.75932	0.907728	0.706234	0.529832	1.00293e-11	-1.91427	down
Lsat_1_v5_gn_5_111980	Amino acid permease 6 GN=AAP6 OS=Arabidopsis thaliana (Mouse-ear cress) PE=1 SV=1	PREDICTED: amino acid permease 6-like [Solanum tuberosum]	0.620149	0.729717	1.09431	0.057015	0.178046	0.177265	7.96372e-06	-1.91407	down
Lsat_1_v5_gn_1_11461	HIPL1 protein (Precursor) GN=HIPL1 OS=Arabidopsis thaliana (Mouse-ear cress) PE=1 SV=2	unknown [Lotus japonicus]	8.15919	9.47739	7.51407	2.10281	2.02477	1.82941	1.57194e-38	-1.91259	down
Lsat_1_v5_gn_4_69440	--	--	3.7763	2.68029	2.65419	0.555202	0.38054	0.5305	8.27174e-06	-1.91195	down
Lsat_1_v5_gn_6_34921	Nuclear transcription factor Y subunit A-2 GN=F18C1.4 OS=Arabidopsis thaliana (Mouse-ear cress) PE=2 SV=1	PREDICTED: nuclear transcription factor Y subunit A-10-like isoform X1 [Vitis vinifera]	4.31301	3.26167	2.90424	0.56585	0.984246	0.908078	2.58624e-11	-1.90834	down
Lsat_1_v5_gn_2_133981	Leucine-rich repeat receptor protein kinase EXS (Precursor) GN=T28J14.220 OS=Arabidopsis thaliana (Mouse-ear cress) PE=1 SV=1	PREDICTED: leucine-rich repeat receptor protein kinase EXS [Vitis vinifera]	9.72919	11.7342	11.4196	2.89116	2.66615	2.46862	2.28589e-70	-1.90451	down
Lsat_1_v5_gn_3_9900	Katanin p60 ATPase-containing subunit A1 {ECO:0000255|HAMAP-Rule:MF_03023} GN=At1g80350 OS=Arabidopsis thaliana (Mouse-ear cress) PE=1 SV=1	PREDICTED: fidgetin-like protein 1-like [Solanum tuberosum]	0.664136	1.02352	0.78854	0.172229	0.012551	0.210082	1.93238e-05	-1.90173	down
Lsat_1_v5_gn_7_42480	--	unnamed protein product [Vitis vinifera]	0.820423	0.793755	0.825138	0.109563	0.205282	0.144482	3.46134e-07	-1.90118	down
Lsat_1_v5_gn_6_43581	High affinity nitrate transporter 2.4 GN=NRT2.4 OS=Arabidopsis thaliana (Mouse-ear cress) PE=2 SV=1	nitrate transporter [Chrysanthemum sp. CSG-2014]	1.11762	1.09567	1.13564	0.235322	0.226483	0.246148	8.41546e-09	-1.88326	down
Lsat_1_v5_gn_3_78821	Homeobox-leucine zipper protein ATHB-40 GN=ATHB-40 OS=Arabidopsis thaliana (Mouse-ear cress) PE=2 SV=3	unnamed protein product [Coffea canephora]	5.38617	4.97789	5.8815	1.12239	1.112	1.50462	2.01516e-13	-1.87313	down
Lsat_1_v5_gn_5_116580	Zinc finger protein 3 GN=ZFP3 OS=Arabidopsis thaliana (Mouse-ear cress) PE=2 SV=1	Zinc finger protein 7, putative [Theobroma cacao]	2.64446	3.01506	2.732	0.035583	0.420409	0.715278	0.000104601	-1.87268	down
Lsat_1_v5_gn_8_83441	Probable glutathione S-transferase GN=HSP26-A OS=Glycine max (Soybean) PE=2 SV=1	PREDICTED: probable glutathione S-transferase-like [Fragaria vesca subsp. vesca]	24.4189	26.2854	28.8037	6.88279	5.09639	7.72623	2.69524e-35	-1.87259	down
Lsat_1_v5_gn_2_49081	UDP-glycosyltransferase 90A1 GN=UGT90A1 OS=Arabidopsis thaliana (Mouse-ear cress) PE=2 SV=1	glycosyltransferase UGT90A7 [Pilosella officinarum]	7.95573	8.70918	7.74616	2.04408	1.60426	2.33126	9.11709e-31	-1.87003	down
Lsat_1_v5_gn_8_126421	Indole-3-acetic acid-induced protein ARG7 GN=ARG7 OS=Vigna radiata var. radiata (Mung bean) PE=2 SV=1	hypothetical protein MIMGU_mgv1a022555mg [Erythranthe guttata]	3.78454	4.13398	4.15782	0.900922	0.585995	0.672317	3.46672e-06	-1.86446	down
Lsat_1_v5_gn_5_18480	LOB domain-containing protein 27 GN=T23J7.200 OS=Arabidopsis thaliana (Mouse-ear cress) PE=2 SV=1	unnamed protein product [Coffea canephora]	4.16034	3.18927	3.82622	0.635026	0.807848	1.0007	9.51372e-10	-1.86404	down
Lsat_1_v5_gn_9_53700	--	PREDICTED: uncharacterized protein LOC103960495 isoform X2 [Pyrus x bretschneideri]	1.83305	1.95772	1.68878	0.436085	0.463081	0.392017	2.03609e-15	-1.85052	down
Lsat_1_v5_gn_9_80520	--	--	15.4662	17.0306	16.0281	3.89383	4.01567	4.29392	2.25633e-40	-1.84847	down
Lactuca_sativa_newGene_6104	Agglutinin OS=Castanea crenata OX=103480 PE=1 SV=1	protein GOS9-like [Lactuca sativa]	12.9119	15.2479	11.0409	2.71782	2.26283	4.35543	1.08018e-14	-1.84577	down
Lsat_1_v5_gn_3_28640	Protein trichome birefringence-like 2 GN=TBL2 OS=Arabidopsis thaliana (Mouse-ear cress) PE=2 SV=1	hypothetical protein PRUPE_ppa002834mg [Prunus persica]	3.69876	5.29925	5.44164	1.27502	0.934929	1.31309	7.99834e-18	-1.83689	down
Lsat_1_v5_gn_2_109741	Floral homeotic protein APETALA 2 GN=AP2 OS=Arabidopsis thaliana (Mouse-ear cress) PE=1 SV=1	ethylene-responsive transcription factor RAP2-7-like [Nelumbo nucifera]	4.60422	4.19501	4.93151	1.2744	1.21043	0.881441	3.86384e-21	-1.83189	down
Lsat_1_v5_gn_7_76640	--	unnamed protein product [Coffea canephora]	3.34485	3.6352	2.74931	0.614474	0.439684	0.642758	5.74564e-09	-1.83141	down
Lsat_1_v5_gn_1_56881	Sucrose-phosphatase 1 GN=SPP1 OS=Nicotiana tabacum (Common tobacco) PE=2 SV=1	PREDICTED: sucrose-phosphatase 2-like isoform X1 [Sesamum indicum]	6.39709	6.18745	6.86606	1.67022	1.78665	1.41963	1.43882e-28	-1.82279	down
Lsat_1_v5_gn_2_88961	Transcription factor PRE5 GN=MLD15.1 OS=Arabidopsis thaliana (Mouse-ear cress) PE=1 SV=1	PREDICTED: transcription factor bHLH135-like [Solanum tuberosum]	9.13965	5.24239	5.74705	1.25532	1.64082	1.64053	5.31017e-09	-1.82162	down
Lsat_1_v5_gn_0_45521	--	hypothetical protein CICLE_v10009581mg [Citrus clementina]	11.344	10.6251	10.6964	3.4618	2.03343	2.47471	3.20853e-16	-1.82097	down
Lsat_1_v5_gn_9_20900	Indole-3-acetic acid-induced protein ARG7 GN=ARG7 OS=Vigna radiata var. radiata (Mung bean) PE=2 SV=1	PREDICTED: auxin-induced protein 15A [Vitis vinifera]	2.59941	1.66686	1.72121	0.339922	0.134471	0.535158	3.51305e-05	-1.81767	down
Lsat_1_v5_gn_2_91461	--	PREDICTED: uncharacterized protein LOC105176342 [Sesamum indicum]	3.68198	3.09515	2.56883	0.361345	0.490092	1.00977	3.10797e-06	-1.81505	down
Lsat_1_v5_gn_2_109801	Protein REVEILLE 8 GN=F11F8.19 OS=Arabidopsis thaliana (Mouse-ear cress) PE=2 SV=1	MYB transcription factor [Camellia sinensis]	11.9938	16.8546	15.8656	4.01655	3.93697	3.54977	2.39763e-35	-1.80956	down
Lsat_1_v5_gn_8_14321	--	hypothetical protein CICLE_v10009581mg [Citrus clementina]	18.9334	15.9154	16.3302	5.29824	3.64318	3.97	1.33049e-21	-1.80915	down
Lsat_1_v5_gn_8_66261	Kaempferol 3-O-beta-D-galactosyltransferase (Precursor) OS=Petunia hybrida (Petunia) PE=1 SV=1	UDP-glucose:flavonoid 3-O-glucosyltransferase [Gynura bicolor]	76.8718	75.6551	73.5883	20.2466	19.258	20.2315	1.18937e-146	-1.8069	down
Lsat_1_v5_gn_5_110461	--	PREDICTED: uncharacterized protein LOC101243832 [Solanum lycopersicum]	2.21337	1.93117	1.67086	0.095656	0.451911	0.524793	2.97302e-05	-1.80483	down
Lsat_1_v5_gn_4_95701	Inorganic pyrophosphatase 2 GN=At1g17710 OS=Arabidopsis thaliana (Mouse-ear cress) PE=2 SV=1	unnamed protein product [Coffea canephora]	31.408	29.6057	28.9074	8.06408	8.05363	7.42936	1.22191e-59	-1.80434	down
Lsat_1_v5_gn_2_107500	GRF1-interacting factor 1 GN=F4I4.20 OS=Arabidopsis thaliana (Mouse-ear cress) PE=1 SV=1	Protein SSXT [Gossypium arboreum]	40.2186	33.2193	35.9149	8.76535	10.25	9.61653	9.04417e-52	-1.80426	down
Lsat_1_v5_gn_1_123741	Palmitoyl-monogalactosyldiacylglycerol delta-7 desaturase, chloroplastic (Precursor) GN=ADS3 OS=Arabidopsis thaliana (Mouse-ear cress) PE=2 SV=2	PREDICTED: palmitoyl-monogalactosyldiacylglycerol delta-7 desaturase, chloroplastic-like [Nicotiana sylvestris]	1.06898	1.7624	0.95571	0.341544	0	0.088085	0.00046786	-1.797	down
Lactuca_sativa_newGene_3299	--	uncharacterized protein LOC111883251 [Lactuca sativa]	6.33411	5.1886	5.60704	1.19944	1.51374	1.35234	1.49458e-10	-1.79508	down
Lsat_1_v5_gn_8_67601	Histone H4 OS=Glycine max (Soybean) PE=3 SV=1	hypothetical protein ZEAMMB73_313798 [Zea mays]	710.284	474.613	512.37	148.578	160.794	135.935	2.69413e-36	-1.79274	down
Lsat_1_v5_gn_2_76880	Chalcone synthase GN=CHS OS=Callistephus chinensis (China aster) PE=2 SV=2	RecName: Full=Chalcone synthase; AltName: Full=Naringenin-chalcone synthase [Callistephus chinensis]	219.123	224.309	233.393	59.9085	57.3289	64.2578	9.61059e-178	-1.7878	down
Lsat_1_v5_gn_4_18400	Protein NRT1/ PTR FAMILY 3.1 GN=F24J5.19 OS=Arabidopsis thaliana (Mouse-ear cress) PE=2 SV=1	PREDICTED: protein NRT1/ PTR FAMILY 3.1-like [Nelumbo nucifera]	14.7775	13.5105	14.7952	3.92851	3.67513	3.83195	1.84923e-59	-1.78639	down
Lsat_1_v5_gn_2_76000	Thaumatin-like protein 1 (Precursor) OS=Prunus persica (Peach) PE=2 SV=1	PREDICTED: thaumatin-like protein 1b [Vitis vinifera]	37.1102	40.9337	39.7926	10.2443	10.3752	10.836	5.99922e-91	-1.78578	down
Lsat_1_v5_gn_9_22780	Osmotin-like protein (Precursor) OS=Solanum lycopersicum (Tomato) PE=1 SV=1	Zeamatin precursor, putative [Ricinus communis]	472.743	423.446	339.494	109.415	113.26	106.54	6.75197e-54	-1.78199	down
Lsat_1_v5_gn_2_45481	--	--	49.9377	44.8325	47.0638	12.0409	12.2191	13.2642	4.80395e-30	-1.76913	down
Lsat_1_v5_gn_7_104460	Protein CUP-SHAPED COTYLEDON 2 GN=K19P17.12 OS=Arabidopsis thaliana (Mouse-ear cress) PE=1 SV=1	NO APICAL MERISTEM [Aquilegia coerulea]	6.45469	6.36249	6.28579	1.47825	1.5443	1.97179	1.18367e-21	-1.76639	down
Lsat_1_v5_gn_3_47441	--	ABC transporter F family member 1 [Gossypium arboreum]	2.66656	3.74342	2.88423	0.818963	0.715751	0.75028	2.88729e-11	-1.76511	down
Lsat_1_v5_gn_8_115761	Probable acyl-activating enzyme 1, peroxisomal GN=F5M15.12 OS=Arabidopsis thaliana (Mouse-ear cress) PE=2 SV=1	predicted protein [Hordeum vulgare subsp. vulgare]	3.75034	4.38445	3.55336	0.975338	1.23676	0.832162	7.85874e-14	-1.7627	down
Lactuca_sativa_newGene_8164	--	PREDICTED: uncharacterized protein LOC105976453 [Erythranthe guttata]	331.087	478.264	538.3	130.563	123.775	77.9375	1.23304e-10	-1.76257	down
Lsat_1_v5_gn_4_85401	Putative F-box/FBD/LRR-repeat protein At1g66290 GN=At1g66290 OS=Arabidopsis thaliana (Mouse-ear cress) PE=3 SV=1	hypothetical protein CISIN_1g012562mg [Citrus sinensis]	5.47048	4.95662	4.91684	1.6373	1.11397	1.06188	5.82934e-15	-1.75566	down
Lactuca_sativa_newGene_2646	--	--	0.567498	0.615972	0.614354	0.119917	0.134635	0.053617	7.03785e-05	-1.75117	down
Lsat_1_v5_gn_1_37841	Protein TIFY 10A GN=T29M8.5 OS=Arabidopsis thaliana (Mouse-ear cress) PE=1 SV=1	JAZ2 [Hevea brasiliensis]	11.8114	10.6502	10.7076	2.65028	3.62625	2.4518	1.82059e-19	-1.74902	down
Lsat_1_v5_gn_2_129441	--	hypothetical protein VITISV_034344 [Vitis vinifera]	2.2729	2.593	2.34271	0.504803	0.656743	0.72143	3.77811e-16	-1.74097	down
Lsat_1_v5_gn_8_41281	Zinc finger protein JAGGED GN=JAG OS=Arabidopsis thaliana (Mouse-ear cress) PE=2 SV=1	PREDICTED: zinc finger protein JAGGED isoform X2 [Vitis vinifera]	4.43282	4.92526	3.62307	0.969559	0.864612	0.910263	2.25766e-16	-1.7382	down
Lsat_1_v5_gn_8_77961	Histone H4 OS=Glycine max (Soybean) PE=3 SV=1	hypothetical protein ZEAMMB73_313798 [Zea mays]	1498.06	874.213	1014.74	296.829	311.023	255.745	8.88135e-11	-1.7357	down
Lsat_1_v5_gn_4_44160	Squamosa promoter-binding-like protein 8 GN=SPL8 OS=Arabidopsis thaliana (Mouse-ear cress) PE=1 SV=2	Squamosa promoter binding protein-like 8 [Theobroma cacao]	11.5095	10.6225	9.97468	3.40432	2.24966	2.93757	1.65958e-21	-1.73155	down
Lactuca_sativa_newGene_1946	--	uncharacterized membrane protein At3g27390-like isoform X1 [Lactuca sativa]	2.25609	2.66958	2.04399	0.831051	0.429784	0.478603	3.41072e-08	-1.73052	down
Lsat_1_v5_gn_8_64861	Heptahelical transmembrane protein 2 GN=HHP2 OS=Arabidopsis thaliana (Mouse-ear cress) PE=2 SV=1	hypothetical protein CICLE_v10008677mg [Citrus clementina]	2.601	2.38937	1.91497	0.631794	0.309346	0.679729	2.81017e-07	-1.72973	down
Lsat_1_v5_gn_5_168940	Histone H2A OS=Euphorbia esula (Leafy spurge) PE=2 SV=1	histone H2A [Zea mays]	688.729	441.888	516.507	156.725	154.642	141.529	3.88743e-34	-1.72748	down
Lsat_1_v5_gn_1_72560	Non-specific lipid-transfer protein (Precursor) OS=Helianthus annuus (Common sunflower) PE=3 SV=1	non-specific lipid-transfer protein [Helianthus annuus]	24.9613	21.1598	22.6637	6.4367	5.66301	6.78531	6.53209e-32	-1.72104	down
Lsat_1_v5_gn_5_69760	Lysine-specific demethylase JMJ25 GN=MLP3.6 OS=Arabidopsis thaliana (Mouse-ear cress) PE=1 SV=1	PREDICTED: lysine-specific demethylase JMJ25-like [Pyrus x bretschneideri]	0.887736	1.04	0.878372	0.297676	0.079665	0.25115	5.59596e-06	-1.72081	down
Lsat_1_v5_gn_7_13601	Acyl-CoA--sterol O-acyltransferase 1 GN=ASAT1 OS=Arabidopsis thaliana (Mouse-ear cress) PE=1 SV=1	PREDICTED: acyl-CoA--sterol O-acyltransferase 1-like [Nicotiana tomentosiformis]	2.72511	2.03469	2.11593	0.756435	0.440853	0.493433	1.13754e-08	-1.71998	down
Lactuca_sativa_newGene_8162	--	hypothetical protein CQW23_33845 [Capsicum baccatum]	662.918	1277.71	995.388	275.616	264.032	219.557	3.41314e-11	-1.71466	down
Lsat_1_v5_gn_4_30101	DNA-directed RNA polymerase V subunit 5C GN=T14E10.60 OS=Arabidopsis thaliana (Mouse-ear cress) PE=2 SV=1	PREDICTED: DNA-directed RNA polymerase V subunit 5C isoform X1 [Vitis vinifera]	1.6984	1.34566	1.72075	0.43544	0.352818	0.292741	1.27437e-06	-1.71392	down
Lsat_1_v5_gn_8_26560	Protein NLP5 GN=NLP5 OS=Arabidopsis thaliana (Mouse-ear cress) PE=2 SV=1	unnamed protein product [Vitis vinifera]	6.47571	7.58977	8.10444	1.88607	2.1129	2.17993	3.20561e-39	-1.71245	down
Lactuca_sativa_newGene_2754	--	hypothetical protein LSAT_7X61841 [Lactuca sativa]	0.695196	1.33597	0.6345	0.156277	0.214336	0	0.000780405	-1.71186	down
Lsat_1_v5_gn_3_44541	Polyprenol reductase 1 GN=At1g72590 OS=Arabidopsis thaliana (Mouse-ear cress) PE=3 SV=1	dfg10 protein, putative [Ricinus communis]	2.60234	3.04373	2.71345	0.595485	0.772108	0.773217	9.52924e-11	-1.70957	down
Lactuca_sativa_newGene_8165	--	hypothetical protein CQW23_35144 [Capsicum baccatum]	852.252	1378.46	1594.06	374.841	354.839	240.781	3.65158e-09	-1.70657	down
Lsat_1_v5_gn_5_84360	Histone H4 OS=Glycine max (Soybean) PE=3 SV=1	hypothetical protein ZEAMMB73_313798 [Zea mays]	371.077	251.166	258.425	74.7453	86.3447	84.839	6.66335e-31	-1.70238	down
Lsat_1_v5_gn_2_25040	--	PREDICTED: solute carrier family 35 member F1-like isoform X1 [Vitis vinifera]	45.8685	39.461	41.8474	14.7806	12.2355	9.94509	5.402e-37	-1.70205	down
Lsat_1_v5_gn_9_48560	Protein CUP-SHAPED COTYLEDON 3 OS=Arabidopsis thaliana (Mouse-ear cress) PE=1 SV=1	unnamed protein product [Vitis vinifera]	5.04187	4.46808	5.16195	1.41182	1.08234	1.62782	5.77875e-12	-1.70134	down
Lsat_1_v5_gn_5_44481	--	--	51.1847	31.8798	36.3288	8.59376	13.1983	10.0299	5.65264e-13	-1.69953	down
Lsat_1_v5_gn_5_13260	30S ribosomal protein S21, chloroplastic (Fragment) GN=rps21 OS=Spinacia oleracea (Spinach) PE=1 SV=1	hypothetical protein M569_04486, partial [Genlisea aurea]	1.42622	1.87156	1.80439	0.216982	0.388085	0.505325	3.47632e-05	-1.696	down
Lsat_1_v5_gn_1_74301	Dammarenediol II synthase GN=PNA OS=Panax ginseng (Korean ginseng) PE=1 SV=1	OSC2 [Artemisia annua]	2.78228	2.53512	1.94285	0.405664	0.716403	0.669269	7.32181e-09	-1.69554	down
Lsat_1_v5_gn_5_152360	--	--	14.1546	14.5738	12.5442	2.90241	4.27048	3.33786	3.01382e-09	-1.69146	down
Lsat_1_v5_gn_5_89261	Histone H4 OS=Glycine max (Soybean) PE=3 SV=1	hypothetical protein ZEAMMB73_313798 [Zea mays]	344.169	206.915	222.423	68.0321	72.8924	63.9622	1.24647e-10	-1.69006	down
Lsat_1_v5_gn_5_43440	--	unnamed protein product [Coffea canephora]	3.18309	3.72469	3.22409	0.704055	0.843845	1.14065	8.36507e-12	-1.68338	down
Lsat_1_v5_gn_1_61641	Patellin-5 GN=PATL5 OS=Arabidopsis thaliana (Mouse-ear cress) PE=1 SV=2	hypothetical protein POPTR_0019s10810g [Populus trichocarpa]	38.6202	43.0763	42.8694	12.173	11.4106	12.2624	2.88373e-103	-1.68191	down
Lsat_1_v5_gn_9_21981	Signal recognition particle 54 kDa protein, chloroplastic (Precursor) GN=F8F6_150 OS=Arabidopsis thaliana (Mouse-ear cress) PE=1 SV=1	signal recognition particle 54 kDa protein [Medicago truncatula]	2.36629	1.84173	2.88372	0.530195	0.64065	0.5906	2.17899e-09	-1.68143	down
Lsat_1_v5_gn_9_88420	Scarecrow-like protein 18 GN=F20N2.1 OS=Arabidopsis thaliana (Mouse-ear cress) PE=2 SV=1	PREDICTED: scarecrow-like protein 18 [Nicotiana sylvestris]	0.540937	0.604027	1.03054	0.043252	0.239482	0.120867	0.000274243	-1.68072	down
Lsat_1_v5_gn_8_8340	--	PREDICTED: putative uncharacterized protein DDB_G0287975 [Nicotiana sylvestris]	7.56636	6.7745	6.41244	2.07947	1.28268	2.37218	6.6834e-12	-1.68032	down
Lsat_1_v5_gn_4_12640	Zinc finger protein VAR3, chloroplastic (Precursor) GN=VAR3 OS=Arabidopsis thaliana (Mouse-ear cress) PE=1 SV=2	hypothetical protein PRUPE_ppa003582mg [Prunus persica]	5.21089	4.57148	4.87048	1.53909	1.69035	1.29731	5.69322e-14	-1.67773	down
Lsat_1_v5_gn_9_66221	Chalcone--flavonone isomerase GN=CHI OS=Saussurea medusa (Saw-wort) PE=2 SV=1	RecName: Full=Chalcone--flavonone isomerase; Short=Chalcone isomerase [Saussurea medusa]	83.834	87.1793	87.5533	26.0399	24.1986	24.5969	3.40617e-121	-1.67491	down
Lsat_1_v5_gn_8_78860	Deoxyuridine 5&apos;-triphosphate nucleotidohydrolase OS=Solanum lycopersicum (Tomato) PE=2 SV=1	unnamed protein product [Coffea canephora]	104.226	79.2409	88.2497	26.1421	25.854	26.1305	2.36404e-46	-1.6728	down
Lsat_1_v5_gn_6_34641	Protein WVD2-like 1 GN=WDL1 OS=Arabidopsis thaliana (Mouse-ear cress) PE=1 SV=1	conserved hypothetical protein [Ricinus communis]	2.00815	2.46463	1.86874	0.408434	0.823349	0.243101	8.29792e-06	-1.67238	down
Lsat_1_v5_gn_8_34040	Defensin SD2 (Precursor) GN=SD2 OS=Helianthus annuus (Common sunflower) PE=2 SV=1	protease inhibitor II [Brassica rapa]	1164.61	732.518	807.36	244.694	275.844	212.083	5.95659e-11	-1.66689	down
Lsat_1_v5_gn_5_89161	Histone H4 OS=Glycine max (Soybean) PE=3 SV=1	hypothetical protein ZEAMMB73_313798 [Zea mays]	404.679	197.624	221.404	63.2533	72.7337	70.2868	1.25731e-06	-1.66537	down
Lsat_1_v5_gn_7_78381	Probable receptor-like protein kinase At1g11050 (Precursor) GN=At1g11050 OS=Arabidopsis thaliana (Mouse-ear cress) PE=2 SV=1	Kinase superfamily protein isoform 2 [Theobroma cacao]	0.622032	1.0756	1.01482	0.257017	0.216792	0.179894	1.517e-06	-1.66321	down
Lactuca_sativa_newGene_7309	Retrovirus-related Pol polyprotein from transposon RE1 OS=Arabidopsis thaliana OX=3702 GN=RE1 PE=2 SV=1	uncharacterized protein LOC111914585 [Lactuca sativa]	0.45523	1.19858	0.652851	0.284872	0.039285	0.078172	0.000528262	-1.66213	down
Lsat_1_v5_gn_2_111341	Probable membrane-associated kinase regulator 3 GN=MAKR3 OS=Arabidopsis thaliana (Mouse-ear cress) PE=2 SV=1	PREDICTED: probable membrane-associated kinase regulator 4 [Sesamum indicum]	8.24195	9.88682	7.78716	2.72576	2.97066	1.14118	3.62087e-09	-1.66162	down
Lsat_1_v5_gn_9_4200	Transcription factor bHLH69 GN=F6I18.110 OS=Arabidopsis thaliana (Mouse-ear cress) PE=2 SV=2	PREDICTED: uncharacterized protein LOC102578458 isoform X2 [Solanum tuberosum]	6.46811	7.70853	6.17262	2.12148	1.93478	1.62205	9.13136e-16	-1.65454	down
Lsat_1_v5_gn_1_115540	--	unnamed protein product [Vitis vinifera]	0.77884	0.933129	0.738075	0.281755	0.138798	0.129539	2.44323e-05	-1.65414	down
Lsat_1_v5_gn_9_58821	--	Transcription factor bHLH61 isoform 2 [Theobroma cacao]	23.5577	23.0597	23.3613	6.468	5.96711	7.61338	8.15171e-36	-1.65306	down
Lsat_1_v5_gn_6_83800	--	PREDICTED: uncharacterized protein LOC105159219 [Sesamum indicum]	36.2259	27.3715	34.6091	9.35218	9.44476	9.59369	4.42144e-31	-1.65222	down
Lsat_1_v5_gn_5_124161	S-type anion channel SLAH1 GN=SLAH1 OS=Arabidopsis thaliana (Mouse-ear cress) PE=2 SV=1	PREDICTED: S-type anion channel SLAH1 [Vitis vinifera]	0.886138	0.717071	0.669107	0.160574	0.160069	0.16444	6.10654e-05	-1.65071	down
Lsat_1_v5_gn_7_36021	Histone H4 OS=Glycine max (Soybean) PE=3 SV=1	hypothetical protein ZEAMMB73_313798 [Zea mays]	148.683	57.9519	75.0529	19.7195	25.096	20.1973	4.90823e-05	-1.65032	down
Lsat_1_v5_gn_3_40680	Putative 12-oxophytodienoate reductase 11 GN=OPR11 OS=Oryza sativa subsp. japonica (Rice) PE=2 SV=1	12-oxophytodienoate reductase 2 [Theobroma cacao]	3.20587	4.42933	4.23933	1.47447	0.473599	0.906012	5.39036e-07	-1.64953	down
Lsat_1_v5_gn_4_177381	Dof zinc finger protein DOF3.4 GN=F11C1_250 OS=Arabidopsis thaliana (Mouse-ear cress) PE=1 SV=2	unnamed protein product [Coffea canephora]	30.7407	28.8074	28.2665	8.45508	7.9765	9.32188	1.31731e-50	-1.64447	down
Lsat_1_v5_gn_4_158301	1-aminocyclopropane-1-carboxylate synthase 3 GN=ACS3 OS=Solanum lycopersicum (Tomato) PE=1 SV=1	PREDICTED: 1-aminocyclopropane-1-carboxylate synthase 3-like [Vitis vinifera]	3.85028	3.25469	3.84087	0.804476	1.0579	1.20193	2.53849e-13	-1.64318	down
Lsat_1_v5_gn_6_41341	Histone H3.2 GN=B34 OS=Nicotiana tabacum (Common tobacco) PE=1 SV=1	PREDICTED: histone H3.2-like [Solanum lycopersicum]	430.369	274.766	306.926	101.758	96.0219	97.7842	1.61153e-29	-1.6411	down
Lsat_1_v5_gn_7_55120	Plant intracellular Ras-group-related LRR protein 6 GN=PIRL6 OS=Arabidopsis thaliana (Mouse-ear cress) PE=2 SV=1	hypothetical protein PRUPE_ppa008019mg [Prunus persica]	0.743543	0.892065	0.782964	0.084745	0.154372	0.273686	0.000139035	-1.64103	down
Lsat_1_v5_gn_3_73941	Histone H1 OS=Solanum pennellii (Tomato) PE=2 SV=1	PREDICTED: histone H1 [Eucalyptus grandis]	766.567	779.574	769.857	221.085	220.962	245.978	5.11035e-152	-1.64091	down
Lsat_1_v5_gn_8_21260	Two-component response regulator-like PRR73 GN=PRR73 OS=Oryza sativa subsp. indica (Rice) PE=2 SV=2	PREDICTED: two-component response regulator-like PRR37 isoform X2 [Nicotiana sylvestris]	29.0078	30.1902	30.5921	10.2	8.57802	8.85478	1.69209e-99	-1.63804	down
Lsat_1_v5_gn_1_67140	Histone H3.2 GN=B34 OS=Nicotiana tabacum (Common tobacco) PE=1 SV=1	PREDICTED: histone H3.2-like [Solanum lycopersicum]	214.413	126.855	142.863	44.3606	45.6581	44.0317	1.43357e-10	-1.63802	down
Lsat_1_v5_gn_1_9501	Chemocyanin (Precursor) OS=Lilium longiflorum (Trumpet lily) PE=1 SV=1	copper binding protein 6 [Gossypium hirsutum]	122.937	75.5855	79.717	25.8627	27.7268	27.1162	1.72142e-21	-1.6359	down
Lsat_1_v5_gn_7_25381	Transcription repressor OFP5 GN=OFP5 OS=Arabidopsis thaliana (Mouse-ear cress) PE=1 SV=1	PREDICTED: transcription repressor OFP5 [Nicotiana tomentosiformis]	1.86563	1.68566	1.70523	0.357573	0.332691	0.576297	5.25979e-06	-1.63433	down
Lactuca_sativa_newGene_4209	--	--	3.42511	3.03774	3.56423	0.744915	1.40547	1.3005	3.68588e-09	-1.63387	down
Lsat_1_v5_gn_2_108700	Cytokinin riboside 5&apos;-monophosphate phosphoribohydrolase LOG3 GN=LOG3 OS=Arabidopsis thaliana (Mouse-ear cress) PE=1 SV=1	hypothetical protein CICLE_v10012707mg [Citrus clementina]	11.454	9.38602	12.1859	2.88682	3.26384	3.44478	2.28443e-22	-1.63232	down
Lsat_1_v5_gn_5_103981	Universal stress protein A-like protein GN=At3g01520 OS=Arabidopsis thaliana (Mouse-ear cress) PE=1 SV=2	PREDICTED: universal stress protein A-like protein isoform X2 [Nelumbo nucifera]	13.3557	14.9484	13.9397	3.41777	5.76434	2.55049	4.54984e-11	-1.62803	down
Lsat_1_v5_gn_5_93700	Probable sucrose-phosphate synthase 1 GN=SPS1 OS=Citrus unshiu (Satsuma mandarin) PE=2 SV=1	PREDICTED: probable sucrose-phosphate synthase 1 isoform X2 [Sesamum indicum]	5.04846	5.95798	6.49039	1.98325	1.67605	1.46094	2.29526e-26	-1.62661	down
Lsat_1_v5_gn_6_75620	U-box domain-containing protein 44 GN=F2D10.27 OS=Arabidopsis thaliana (Mouse-ear cress) PE=1 SV=1	PREDICTED: U-box domain-containing protein 43 [Vitis vinifera]	1.11926	2.55774	1.49567	0.5002	0.275025	0.373863	5.38803e-08	-1.6261	down
Lsat_1_v5_gn_1_129421	Histone H4 OS=Glycine max (Soybean) PE=3 SV=1	hypothetical protein ZEAMMB73_313798 [Zea mays]	286.079	191.635	206.169	68.2166	68.4893	65.3011	5.29369e-30	-1.62536	down
Lactuca_sativa_newGene_4838	--	uncharacterized protein LOC111886897 [Lactuca sativa]	0.947563	1.57453	0.480798	0.233726	0.104839	0.163976	5.65181e-05	-1.62095	down
Lsat_1_v5_gn_9_28661	--	PREDICTED: uncharacterized protein LOC105162541 [Sesamum indicum]	4.32455	3.68936	3.76223	1.10413	1.15867	0.801211	5.72236e-07	-1.61924	down
Lsat_1_v5_gn_6_59420	--	PREDICTED: uncharacterized protein LOC104609607 [Nelumbo nucifera]	7.92148	7.81542	8.24542	2.28285	2.27091	2.54206	9.65464e-22	-1.61413	down
Lsat_1_v5_gn_3_133500	Growth-regulating factor 2 GN=GRF2 OS=Arabidopsis thaliana (Mouse-ear cress) PE=1 SV=1	growth-regulating factor, partial [Arachis hypogaea]	11.2539	6.79223	8.09068	3.20918	2.18308	1.84625	3.89415e-10	-1.61185	down
Lsat_1_v5_gn_8_23521	Ankyrin repeat domain-containing protein 2 GN=F15J1.20 OS=Arabidopsis thaliana (Mouse-ear cress) PE=1 SV=2	hypothetical protein PRUPE_ppa007612mg [Prunus persica]	1.01989	1.34871	1.77705	0.272803	0.409686	0.579809	1.88079e-06	-1.61082	down
Lsat_1_v5_gn_5_115681	--	hypothetical protein L484_027497 [Morus notabilis]	0.672998	0.851256	0.850622	0.167835	0.257979	0.135881	1.51315e-05	-1.60827	down
Lsat_1_v5_gn_4_109320	Expansin-A15 (Precursor) GN=T17M13.26 OS=Arabidopsis thaliana (Mouse-ear cress) PE=2 SV=2	Expansin A1, ALPHA 1.2,EXPA1 [Theobroma cacao]	10.8492	11.5365	9.4742	2.7419	2.69389	3.8642	2.74759e-19	-1.60733	down
Lsat_1_v5_gn_6_101301	Probable methionine--tRNA ligase OS=Oryza sativa subsp. japonica (Rice) PE=2 SV=2	PREDICTED: probable methionine--tRNA ligase [Vitis vinifera]	2.33529	3.22979	2.59638	0.76012	0.670603	0.954548	2.44126e-13	-1.60544	down
Lactuca_sativa_newGene_5997	Signal peptide peptidase-like 2 OS=Oryza sativa subsp. japonica OX=39947 GN=SPPL2 PE=2 SV=1	signal peptide peptidase-like 3 [Lactuca sativa]	1.39413	1.1534	1.30893	0.142146	0.284768	0.406931	2.37337e-05	-1.60254	down
Lsat_1_v5_gn_6_83361	--	PREDICTED: uncharacterized protein LOC101251911 isoform X1 [Solanum lycopersicum]	1.02647	1.44538	1.11826	0.370437	0.381535	0.184215	1.18508e-06	-1.59975	down
Lsat_1_v5_gn_1_34721	Dehydration-responsive element-binding protein 3 GN=F15N18.180 OS=Arabidopsis thaliana (Mouse-ear cress) PE=2 SV=1	PREDICTED: dehydration-responsive element-binding protein 3 [Sesamum indicum]	17.4959	14.858	15.008	5.07151	4.06319	4.93511	2.22451e-22	-1.59886	down
Lsat_1_v5_gn_4_60120	Cytochrome P450 77A3 GN=CYP77A3 OS=Glycine max (Soybean) PE=2 SV=1	PREDICTED: cytochrome P450 77A1 [Cucumis melo]	63.5932	67.8488	66.8556	20.4198	18.4886	21.6093	4.16346e-101	-1.59882	down
Lsat_1_v5_gn_1_9380	Histone H3.2 GN=B34 OS=Nicotiana tabacum (Common tobacco) PE=1 SV=1	PREDICTED: histone H3.2-like [Solanum lycopersicum]	350.807	197.834	222.541	76.8122	70.8423	68.4503	1.25062e-08	-1.59843	down
Lsat_1_v5_gn_8_126641	Auxin-induced protein 15A OS=Glycine max (Soybean) PE=2 SV=1	hypothetical protein PRUPE_ppa013764mg [Prunus persica]	49.3881	50.8656	46.8782	15.0259	15.8187	13.8834	3.85479e-55	-1.59529	down
Lsat_1_v5_gn_1_105600	--	PREDICTED: uncharacterized protein LOC101498180 [Cicer arietinum]	7.58037	4.82531	4.24428	0.749332	2.15488	1.23106	3.29756e-05	-1.59499	down
Lactuca_sativa_newGene_4124	Histone H4 OS=Glycine max OX=3847 PE=3 SV=1	histone H4 [Zea mays]	971.692	365.533	438.224	137.251	133.031	149.379	0.000155625	-1.59389	down
Lsat_1_v5_gn_9_22420	Probable histone H2A.3 OS=Medicago truncatula (Barrel medic) PE=1 SV=1	Histone H2A [Triticum urartu]	1845.56	1215.14	1276.6	425.783	432.372	412.153	4.83257e-13	-1.5912	down
Lsat_1_v5_gn_5_168841	Histone H4 OS=Glycine max (Soybean) PE=3 SV=1	hypothetical protein ZEAMMB73_313798 [Zea mays]	1747.58	1175.91	1270.66	406.853	443.954	382.62	8.32798e-14	-1.58985	down
Lactuca_sativa_newGene_7796	--	--	3.82917	5.03097	3.82553	1.39494	1.09222	1.03103	6.8506e-10	-1.58963	down
Lsat_1_v5_gn_5_168801	Histone H2A OS=Petroselinum crispum (Parsley) PE=2 SV=1	histone H2A [Zea mays]	659.045	389.768	451.749	154.639	147.864	127.895	1.3458e-09	-1.58543	down
Lsat_1_v5_gn_1_8320	--	PREDICTED: uncharacterized protein LOC100855011 isoform X2 [Vitis vinifera]	1.75909	1.65928	1.59376	0.70055	0.294984	0.168296	0.00012145	-1.5797	down
Lsat_1_v5_gn_8_18500	Ras-related protein RABC2a GN=F12E4.310 OS=Arabidopsis thaliana (Mouse-ear cress) PE=1 SV=1	unnamed protein product [Coffea canephora]	4.4054	4.22798	3.99142	1.40284	1.15925	1.15904	7.13445e-13	-1.57743	down
Lsat_1_v5_gn_1_15621	--	--	8.33544	5.9079	6.98472	2.36013	1.47176	1.57422	1.24074e-05	-1.57444	down
Lsat_1_v5_gn_0_7541	--	PREDICTED: hippocampus abundant transcript-like protein 1 [Eucalyptus grandis]	1.62769	1.85659	1.87859	0.513343	0.4449	0.567634	1.35535e-08	-1.57266	down
Lsat_1_v5_gn_5_73901	ABC transporter G family member 11 GN=At1g17840 OS=Arabidopsis thaliana (Mouse-ear cress) PE=1 SV=1	ATP-binding cassette transporter, putative [Ricinus communis]	19.6061	18.9662	19.0798	5.95814	5.76408	6.05286	4.02992e-62	-1.57039	down
Lsat_1_v5_gn_8_139180	--	--	9.55612	4.42943	4.42259	1.20311	1.87743	1.42656	8.94552e-05	-1.56944	down
Lsat_1_v5_gn_7_111641	Zinc finger protein HD1 OS=Oryza sativa subsp. japonica (Rice) PE=2 SV=1	unnamed protein product [Vitis vinifera]	1.91646	2.29886	1.85821	0.334366	0.558591	0.635962	2.04489e-05	-1.56914	down
Lsat_1_v5_gn_5_89181	Histone H4 OS=Glycine max (Soybean) PE=3 SV=1	hypothetical protein ZEAMMB73_313798 [Zea mays]	181.046	102.657	121.97	36.8365	42.3187	37.8474	8.45725e-09	-1.56764	down
Lsat_1_v5_gn_2_86141	--	PREDICTED: uncharacterized protein LOC104435580, partial [Eucalyptus grandis]	15.4886	19.8595	18.9083	5.33677	5.55144	5.90037	2.77642e-44	-1.56542	down
Lsat_1_v5_gn_2_83360	UDP-glucose flavonoid 3-O-glucosyltransferase 6 {ECO:0000303|PubMed:18487633} OS=Fragaria ananassa (Strawberry) PE=1 SV=1	PREDICTED: anthocyanidin 3-O-glucosyltransferase 2-like [Solanum lycopersicum]	5.02606	7.8395	4.92087	1.90913	1.28126	2.00748	1.24692e-10	-1.56227	down
Lsat_1_v5_gn_0_32660	Stress-related protein GN=SRP OS=Vitis riparia (Frost grape) PE=2 SV=1	small rubber particle protein [Lactuca sativa]	1.65796	0.993952	1.4083	0.07697	0.572713	0.090811	0.00158632	-1.56198	down
Lsat_1_v5_gn_6_48701	Histone H3.2 GN=B34 OS=Nicotiana tabacum (Common tobacco) PE=1 SV=1	PREDICTED: histone H3.2-like [Solanum lycopersicum]	425.943	238.148	269.38	91.7661	96.6475	77.5533	1.13912e-07	-1.56158	down
Lsat_1_v5_gn_5_46001	Glutaredoxin-C6 GN=F26P21.160 OS=Arabidopsis thaliana (Mouse-ear cress) PE=2 SV=2	PREDICTED: glutaredoxin-C6 [Vitis vinifera]	6.46745	4.04987	5.38776	1.39186	2.03862	0.966743	6.8036e-07	-1.56149	down
Lsat_1_v5_gn_4_12901	Dynein 8 kDa light chain, flagellar outer arm OS=Chlamydomonas reinhardtii (Chlamydomonas smithii) PE=1 SV=1	PREDICTED: dynein light chain 1, cytoplasmic [Eucalyptus grandis]	26.948	28.7	28.2125	4.63763	5.193	5.32884	1.28363e-15	-1.56007	down
Lsat_1_v5_gn_4_26620	Protodermal factor 1 (Precursor) GN=PDF1 OS=Arabidopsis thaliana (Mouse-ear cress) PE=2 SV=1	PREDICTED: protodermal factor 1 [Vitis vinifera]	316.485	372.887	352.031	107.906	105.56	113.441	1.62996e-120	-1.55931	down
Lsat_1_v5_gn_4_181920	Gibberellin-regulated protein 14 (Precursor) GN=GASA14 OS=Arabidopsis thaliana (Mouse-ear cress) PE=1 SV=1	GASA-like protein [Gerbera hybrid cultivar]	67.9945	66.078	69.3836	21.9396	22.0662	17.2385	2.65436e-75	-1.55717	down
Lsat_1_v5_gn_7_10540	Histone H3.2 GN=B34 OS=Nicotiana tabacum (Common tobacco) PE=1 SV=1	PREDICTED: histone H3.2-like [Solanum lycopersicum]	758.181	650.369	654.926	212.717	212.413	223.309	1.98349e-74	-1.55654	down
Lsat_1_v5_gn_1_129381	Histone H4 OS=Glycine max (Soybean) PE=3 SV=1	hypothetical protein ZEAMMB73_313798 [Zea mays]	239.385	162.087	164.975	59.0551	60.2665	56.2849	2.63162e-26	-1.55544	down
Lsat_1_v5_gn_2_102701	Serine/threonine-protein kinase GN=PUB34 OS=Arabidopsis thaliana (Mouse-ear cress) PE=3 SV=1	PREDICTED: U-box domain-containing protein 52-like [Sesamum indicum]	1.67996	1.07331	1.0541	0.334754	0.363488	0.366495	1.52252e-06	-1.55448	down
Lsat_1_v5_gn_1_64840	Histone H2B.11 GN=At5g59910 OS=Arabidopsis thaliana (Mouse-ear cress) PE=1 SV=5	PREDICTED: LOW QUALITY PROTEIN: histone H2B-like [Cucumis sativus]	1394.09	1008.77	1083.96	363.303	374.819	353.169	2.10213e-39	-1.5533	down
Lsat_1_v5_gn_0_35980	CLE25p (Precursor) GN=CLE25 OS=Arabidopsis thaliana (Mouse-ear cress) PE=2 SV=1	unnamed protein product [Coffea canephora]	12.1632	10.0309	9.25892	3.37381	3.77729	2.06834	6.15292e-10	-1.55317	down
Lsat_1_v5_gn_8_17780	Histone H2B.11 GN=At5g59910 OS=Arabidopsis thaliana (Mouse-ear cress) PE=1 SV=5	BnaC04g15480D [Brassica napus]	1135.15	847.961	930.806	300.207	316.765	297.143	8.63964e-45	-1.55215	down
Lactuca_sativa_newGene_7474	Pleiotropic drug resistance protein 2 OS=Nicotiana plumbaginifolia OX=4092 GN=PDR2 PE=2 SV=1	pleiotropic drug resistance protein 2-like [Lactuca sativa]	5.98685	7.61578	6.67481	2.25045	1.92471	2.10984	2.3977e-39	-1.55154	down
Lsat_1_v5_gn_1_52500	UDP-glycosyltransferase 73C5 GN=F13K3.20 OS=Arabidopsis thaliana (Mouse-ear cress) PE=2 SV=1	PREDICTED: UDP-glycosyltransferase 73C3-like [Sesamum indicum]	1.70911	1.63083	1.8028	0.305538	0.31855	0.755304	1.50596e-05	-1.55105	down
Lsat_1_v5_gn_4_124681	--	--	2.33092	1.46676	2.15802	0.94335	0.319171	0.260906	0.000203672	-1.55094	down
Lsat_1_v5_gn_3_64581	Histone H4 OS=Glycine max (Soybean) PE=3 SV=1	hypothetical protein ZEAMMB73_313798 [Zea mays]	248.024	216.779	220.077	75.5082	73.8262	66.4638	1.35539e-60	-1.54895	down
Lsat_1_v5_gn_4_3800	Protein terminal ear1 GN=TE1 OS=Zea mays (Maize) PE=2 SV=1	PREDICTED: protein terminal ear1 homolog [Tarenaya hassleriana]	8.31498	9.21709	9.49585	2.64493	3.06569	2.68818	1.44246e-31	-1.54786	down
Lsat_1_v5_gn_8_14820	CASP-like protein 5B3 OS=Oryza sativa subsp. japonica (Rice) PE=2 SV=1	PREDICTED: CASP-like protein 5B1 [Sesamum indicum]	4.66573	2.55558	2.90666	0.839074	1.10909	0.828782	2.98656e-06	-1.54759	down
Lsat_1_v5_gn_2_6581	Mechanosensitive ion channel protein 8 GN=MSL8 OS=Arabidopsis thaliana (Mouse-ear cress) PE=2 SV=2	PREDICTED: mechanosensitive ion channel protein 8-like [Sesamum indicum]	0.817075	0.925454	0.775193	0.237729	0.08454	0.322982	6.15687e-05	-1.5464	down
Lsat_1_v5_gn_8_66800	Histone H4 OS=Glycine max (Soybean) PE=3 SV=1	hypothetical protein ZEAMMB73_313798 [Zea mays]	451.172	225.933	282.465	94.2682	92.3937	86.3086	7.48112e-07	-1.5453	down
Lsat_1_v5_gn_8_6281	S-type anion channel SLAH3 GN=SLAH3 OS=Arabidopsis thaliana (Mouse-ear cress) PE=1 SV=1	PREDICTED: S-type anion channel SLAH2 isoform X4 [Vitis vinifera]	17.2479	21.0569	19.4175	6.63548	6.46921	4.76041	4.49989e-30	-1.53948	down
Lactuca_sativa_newGene_1843	--	--	8.93826	8.46087	10.9848	3.3715	2.7621	2.45056	4.66162e-12	-1.53844	down
Lsat_1_v5_gn_5_89241	Histone H4 OS=Glycine max (Soybean) PE=3 SV=1	hypothetical protein ZEAMMB73_313798 [Zea mays]	282.396	128.668	135.763	49.3879	53.0416	40.9495	7.66399e-05	-1.53764	down
Lsat_1_v5_gn_6_19600	Ethylene-responsive transcription factor ERF003 GN=ERF003 OS=Arabidopsis thaliana (Mouse-ear cress) PE=2 SV=1	PREDICTED: ethylene-responsive transcription factor ERF003-like [Malus domestica]	4.42395	3.18352	2.30359	0.829073	1.20902	0.593881	2.55522e-05	-1.53517	down
Lsat_1_v5_gn_2_10380	F-box protein At5g62510 GN=At5g62510 OS=Arabidopsis thaliana (Mouse-ear cress) PE=2 SV=1	PREDICTED: F-box protein At3g07870-like [Pyrus x bretschneideri]	1.70602	2.02395	1.44396	0.272076	0.483442	0.645347	1.78339e-05	-1.53507	down
Lsat_1_v5_gn_1_106940	--	PREDICTED: protein FRA10AC1 [Populus euphratica]	20.5764	19.7112	22.2942	5.32101	7.55008	6.63623	6.38235e-24	-1.53425	down
Lsat_1_v5_gn_9_8641	Hyoscyamine 6-dioxygenase GN=H6H OS=Hyoscyamus niger (Black henbane) PE=1 SV=1	putative flavanone 3-hydroxylase [Saussurea medusa]	4.19667	4.40756	5.18821	1.35999	1.64596	1.33697	6.2428e-15	-1.533	down
Lactuca_sativa_newGene_4182	--	--	5.92821	4.58109	5.31101	1.38494	1.19073	1.99516	7.81384e-08	-1.53013	down
Lsat_1_v5_gn_2_129520	Protein EXORDIUM-like 3 (Precursor) GN=EXL3 OS=Arabidopsis thaliana (Mouse-ear cress) PE=2 SV=1	PREDICTED: uncharacterized protein LOC103333330 [Prunus mume]	30.7603	32.32	29.6785	11.8743	8.96988	8.44342	3.06386e-30	-1.5291	down
Lsat_1_v5_gn_5_110661	--	PREDICTED: uncharacterized protein LOC104228471 [Nicotiana sylvestris]	1.67231	1.37434	1.69009	0.285716	0.315416	0.688398	1.64432e-05	-1.52854	down
Lsat_1_v5_gn_1_4680	3beta-hydroxysteroid-dehydrogenase/decarboxylase isoform 2 GN=T1D16.10 OS=Arabidopsis thaliana (Mouse-ear cress) PE=2 SV=2	PREDICTED: 3beta-hydroxysteroid-dehydrogenase/decarboxylase isoform 2 [Vitis vinifera]	1.57561	1.80404	2.30251	0.526594	0.405935	0.549556	1.01557e-09	-1.52602	down
Lsat_1_v5_gn_7_96100	Thymidine kinase GN=OSJNBa0090O10.3 OS=Oryza sativa subsp. japonica (Rice) PE=2 SV=2	Thymidine kinase [Gossypium arboreum]	74.1759	72.9693	73.712	22.5381	23.6692	24.332	3.88647e-75	-1.52348	down
Lsat_1_v5_gn_6_48661	Histone H3.2 GN=B34 OS=Nicotiana tabacum (Common tobacco) PE=1 SV=1	PREDICTED: histone H3.2-like [Solanum lycopersicum]	2621.5	1810.07	1999.76	695.764	727.775	625.709	1.74086e-31	-1.52337	down
Lactuca_sativa_newGene_6454	--	hypothetical protein HannXRQ_Chr07g0195161 [Helianthus annuus]	5.47562	3.5057	3.98777	1.49371	1.13258	1.14336	5.8812e-10	-1.52196	down
Lsat_1_v5_gn_3_63900	--	unnamed protein product [Coffea canephora]	1.48967	1.92358	2.16605	0.524784	0.382229	0.601493	2.18099e-05	-1.52002	down
Lsat_1_v5_gn_1_124861	--	unnamed protein product [Coffea canephora]	14.4708	12.7503	11.7457	2.44728	3.18786	5.07954	1.5857e-05	-1.51868	down
Lsat_1_v5_gn_4_6921	Probable xyloglucan endotransglucosylase/hydrolase protein 33 (Precursor) GN=XTH33 OS=Arabidopsis thaliana (Mouse-ear cress) PE=2 SV=2	PREDICTED: probable xyloglucan endotransglucosylase/hydrolase protein 33-like [Solanum tuberosum]	1.34425	1.58164	1.41779	0.267641	0.59018	0.296882	6.82067e-05	-1.51673	down
Lsat_1_v5_gn_7_31840	--	hypothetical protein JCGZ_08635 [Jatropha curcas]	1.32461	1.25863	1.24729	0.724195	0.317973	0.163286	9.64866e-05	-1.51581	down
Lsat_1_v5_gn_9_45381	High mobility group B protein 3 GN=At1g20696 OS=Arabidopsis thaliana (Mouse-ear cress) PE=1 SV=1	high mobility group B protein [Gardenia jasminoides]	498.512	391.836	399.773	142.055	140.714	132.443	1.27922e-45	-1.51574	down
Lsat_1_v5_gn_5_14101	--	PREDICTED: uncharacterized protein LOC101264310 [Solanum lycopersicum]	5.83939	7.885	7.24518	1.98134	1.90711	2.64314	7.46102e-15	-1.51523	down
Lsat_1_v5_gn_4_29521	Protein TOO MANY MOUTHS (Precursor) GN=F18B13.16 OS=Arabidopsis thaliana (Mouse-ear cress) PE=1 SV=1	hypothetical protein VITISV_001504 [Vitis vinifera]	3.8366	2.97277	2.83164	0.891901	1.02001	1.0226	2.35435e-10	-1.51492	down
Lsat_1_v5_gn_5_103381	--	PREDICTED: uncharacterized protein LOC100812982 [Glycine max]	1.7761	1.55236	1.46721	0.326028	0.369832	0.57478	6.19206e-05	-1.51208	down
Lsat_1_v5_gn_4_47301	GDSL esterase/lipase At1g29660 (Precursor) GN=At1g29660 OS=Arabidopsis thaliana (Mouse-ear cress) PE=2 SV=1	PREDICTED: GDSL esterase/lipase At1g29670-like [Solanum lycopersicum]	31.4415	46.6028	42.0356	12.465	12.3717	13.5157	2.00906e-29	-1.51147	down
Lsat_1_v5_gn_2_61160	--	PREDICTED: uncharacterized protein LOC104094965 [Nicotiana tomentosiformis]	2.91153	2.55215	2.78501	0.837429	0.503351	1.05152	1.24314e-06	-1.51093	down
Lsat_1_v5_gn_8_87921	Cytochrome b561 and DOMON domain-containing protein At3g25290 (Precursor) GN=At3g25290 OS=Arabidopsis thaliana (Mouse-ear cress) PE=2 SV=1	PREDICTED: cytochrome b561 and DOMON domain-containing protein At3g25290-like [Sesamum indicum]	11.8647	12.1659	10.1307	4.17104	3.01125	3.63008	1.96902e-20	-1.51019	down
Lsat_1_v5_gn_8_17840	Histone H2B.11 GN=At5g59910 OS=Arabidopsis thaliana (Mouse-ear cress) PE=1 SV=5	BnaC04g15480D [Brassica napus]	441.43	367.317	363.367	127.415	128.974	124.588	3.2701e-54	-1.50491	down
Lsat_1_v5_gn_9_65201	Histone H4 OS=Glycine max (Soybean) PE=3 SV=1	hypothetical protein ZEAMMB73_313798 [Zea mays]	392.727	204.57	245.038	86.373	88.7079	73.5081	1.51233e-06	-1.49844	down
Lsat_1_v5_gn_8_24141	Iron-sulfur assembly protein IscA-like 1, mitochondrial (Precursor) GN=At2g16710 OS=Arabidopsis thaliana (Mouse-ear cress) PE=2 SV=2	iron-sulfur cluster assembly protein, putative [Ricinus communis]	4.82078	3.57924	4.04841	1.34917	1.4808	0.455321	1.66419e-05	-1.4979	down
Lsat_1_v5_gn_7_6780	MADS-box protein SOC1 GN=F17K2.19 OS=Arabidopsis thaliana (Mouse-ear cress) PE=1 SV=1	suppressor of overexpression of CO1 like protein [Chrysanthemum x morifolium]	3.39666	3.117	3.33948	1.15922	0.848972	0.933286	6.06448e-10	-1.49709	down
Lsat_1_v5_gn_3_64520	HMG-Y-related protein A OS=Glycine max (Soybean) PE=2 SV=1	PREDICTED: HMG-Y-related protein A-like [Cicer arietinum]	138.789	139.519	132.464	42.8966	44.985	46.8955	3.63434e-90	-1.49526	down
Lsat_1_v5_gn_4_161681	BTB/POZ domain-containing protein At3g49900 GN=At3g49900 OS=Arabidopsis thaliana (Mouse-ear cress) PE=2 SV=1	PREDICTED: BTB/POZ domain-containing protein At3g49900-like [Solanum tuberosum]	19.3564	17.1648	18.6757	5.96823	6.11147	5.8906	1.665e-42	-1.4943	down
Lsat_1_v5_gn_6_84720	Katanin p60 ATPase-containing subunit A1 {ECO:0000255|HAMAP-Rule:MF_03023} GN=At1g80350 OS=Arabidopsis thaliana (Mouse-ear cress) PE=1 SV=1	PREDICTED: nuclear valosin-containing protein-like [Solanum lycopersicum]	0.769801	0.571474	1.01962	0.459345	0.135024	0.145204	0.000233927	-1.4927	down
Lsat_1_v5_gn_9_70860	Licodione synthase GN=CYP93B1 OS=Glycyrrhiza echinata (Licorice) PE=1 SV=2	flavone synthase II [Pilosella officinarum]	5.3658	6.70528	6.20343	2.23699	1.39635	1.98883	3.20996e-17	-1.49208	down
Lsat_1_v5_gn_5_29181	Deoxyuridine 5&apos;-triphosphate nucleotidohydrolase OS=Solanum lycopersicum (Tomato) PE=2 SV=1	PREDICTED: deoxyuridine 5&apos;-triphosphate nucleotidohydrolase-like [Sesamum indicum]	30.6783	28.4134	29.5983	10.8642	9.11834	8.86063	8.41574e-34	-1.49116	down
Lsat_1_v5_gn_3_22700	--	PREDICTED: selenoprotein H-like [Nicotiana sylvestris]	5.72579	5.20856	5.13281	1.128	1.73552	1.80526	7.62998e-11	-1.48907	down
Lsat_1_v5_gn_4_71841	--	unnamed protein product [Coffea canephora]	13.2403	14.1121	13.9592	4.3154	4.70561	4.55607	1.23394e-61	-1.48883	down
Lsat_1_v5_gn_1_95341	Chlorophyll a-b binding protein 21, chloroplastic (Precursor) GN=CAB21 OS=Nicotiana tabacum (Common tobacco) PE=2 SV=1	PREDICTED: chlorophyll a-b binding protein 21, chloroplastic-like [Nicotiana tomentosiformis]	441.336	406.087	435.078	138.114	149.731	134.887	3.02566e-85	-1.48862	down
Lsat_1_v5_gn_2_75801	--	PREDICTED: uncharacterized protein LOC104243329 [Nicotiana sylvestris]	14.9494	17.4405	15.9312	5.05885	5.30858	5.48731	1.00793e-51	-1.48744	down
Lsat_1_v5_gn_8_81640	--	hypothetical protein PRUPE_ppa025975mg [Prunus persica]	0.740531	0.709744	0.795554	0.299751	0.02804	0.139492	0.00179831	-1.48727	down
Lsat_1_v5_gn_8_131141	G-type lectin S-receptor-like serine/threonine-protein kinase At2g19130 (Precursor) GN=At2g19130 OS=Arabidopsis thaliana (Mouse-ear cress) PE=2 SV=1	PREDICTED: G-type lectin S-receptor-like serine/threonine-protein kinase At2g19130 [Nicotiana sylvestris]	2.33708	2.50411	2.31212	0.730108	0.566214	0.960998	7.4686e-12	-1.48723	down
Lsat_1_v5_gn_8_131281	Nuclear transcription factor Y subunit C-4 GN=NFYC4 OS=Arabidopsis thaliana (Mouse-ear cress) PE=2 SV=1	unnamed protein product [Coffea canephora]	24.1986	16.5244	17.056	7.21293	5.88424	4.86834	3.19536e-10	-1.48618	down
Lsat_1_v5_gn_6_39840	DNA polymerase epsilon catalytic subunit A GN=At1g08260 OS=Arabidopsis thaliana (Mouse-ear cress) PE=1 SV=1	PREDICTED: DNA polymerase epsilon catalytic subunit A [Vitis vinifera]	0.628875	0.985586	1.007	0.227223	0.189732	0.266597	7.36916e-10	-1.48532	down
Lsat_1_v5_gn_4_14961	Copper transport protein ATX1 GN=ATX1 OS=Arabidopsis thaliana (Mouse-ear cress) PE=1 SV=1	PREDICTED: 1-phosphatidylinositol 3-phosphate 5-kinase [Sesamum indicum]	16.3968	12.941	14.6155	4.35642	5.12874	4.82404	1.78266e-24	-1.48496	down
Lactuca_sativa_newGene_4466	--	--	3.97496	3.66797	2.37298	0.809066	1.34748	0.941567	4.05466e-06	-1.48331	down
Lsat_1_v5_gn_2_121360	60S acidic ribosomal protein P0 OS=Glycine max (Soybean) PE=1 SV=1	60S acidic ribosomal protein P0 [Carthamus tinctorius]	11.1748	11.499	11.3397	3.93232	3.87055	3.15521	1.15903e-21	-1.48308	down
Lsat_1_v5_gn_6_35500	--	PREDICTED: uncharacterized protein LOC104235859 isoform X2 [Nicotiana sylvestris]	6.14108	4.6696	5.67836	1.67475	1.83853	1.58393	4.88388e-09	-1.48298	down
Lsat_1_v5_gn_4_112801	--	unnamed protein product [Coffea canephora]	7.66711	4.93233	6.08004	1.58609	1.95725	2.19245	4.19157e-07	-1.48285	down
Lactuca_sativa_newGene_3986	DNA-directed RNA polymerase III subunit 2 OS=Arabidopsis thaliana OX=3702 GN=NRPC2 PE=2 SV=1	DNA-directed RNA polymerase III subunit 2-like [Lactuca sativa]	0.641719	0.893859	1.2993	0.16341	0	0.179102	0.004142	-1.48274	down
Lsat_1_v5_gn_5_78861	Histone H4 OS=Glycine max (Soybean) PE=3 SV=1	hypothetical protein ZEAMMB73_313798 [Zea mays]	372.207	286.081	311.729	109.295	111.407	98.8165	1.93967e-39	-1.4812	down
Lsat_1_v5_gn_9_83421	Zinc-finger homeodomain protein 4 GN=F14L17.21 OS=Arabidopsis thaliana (Mouse-ear cress) PE=1 SV=1	unnamed protein product [Coffea canephora]	1.1741	1.33989	1.76217	0.446796	0.33614	0.477686	1.77287e-06	-1.47848	down
Lsat_1_v5_gn_4_92761	--	PREDICTED: inter-alpha-trypsin inhibitor heavy chain H3 [Prunus mume]	12.181	13.2828	15.899	4.57869	4.59371	4.53132	5.05158e-36	-1.47179	down
Lsat_1_v5_gn_1_64820	Histone H2B.11 GN=At5g59910 OS=Arabidopsis thaliana (Mouse-ear cress) PE=1 SV=5	PREDICTED: LOW QUALITY PROTEIN: histone H2B-like [Cucumis sativus]	2550.23	1977.9	2018.12	631.864	751.136	785.739	8.79992e-35	-1.47141	down
Lactuca_sativa_newGene_1300	Zinc finger BED domain-containing protein RICESLEEPER 2 OS=Oryza sativa subsp. japonica OX=39947 GN=Os03g0733400 PE=2 SV=1	zinc finger BED domain-containing protein RICESLEEPER 2-like [Lactuca sativa]	8.04109	9.43471	8.42883	3.0155	2.38542	3.09122	8.90761e-32	-1.47113	down
Lsat_1_v5_gn_7_15940	--	--	3.39998	4.2787	4.23156	1.21395	1.59476	0.863425	5.1486e-08	-1.47012	down
Lsat_1_v5_gn_4_143260	Serine/threonine-protein kinase SAPK1 GN=OOSJNBa0017N12.8 OS=Oryza sativa subsp. japonica (Rice) PE=1 SV=1	PREDICTED: serine/threonine-protein kinase SAPK2-like isoform X2 [Nicotiana sylvestris]	7.85816	7.2306	8.17894	2.34368	2.77299	2.44389	2.02993e-23	-1.46875	down
Lsat_1_v5_gn_3_63240	Putative UDP-rhamnose:rhamnosyltransferase 1 OS=Fragaria ananassa (Strawberry) PE=2 SV=1	unnamed protein product [Coffea canephora]	16.5464	16.7312	16.9516	4.89346	5.23592	6.50702	3.11097e-31	-1.467	down
Lsat_1_v5_gn_4_36001	Signal peptide peptidase-like 4 (Precursor) GN=SPPL4 OS=Arabidopsis thaliana (Mouse-ear cress) PE=2 SV=1	PREDICTED: signal peptide peptidase-like 4 [Sesamum indicum]	16.909	17.581	18.52	5.89912	5.36733	6.57399	2.23876e-43	-1.46627	down
Lsat_1_v5_gn_8_149761	Remorin GN=DBP OS=Arabidopsis thaliana (Mouse-ear cress) PE=1 SV=1	PREDICTED: uncharacterized protein At3g61260 [Nicotiana tomentosiformis]	18.5982	21.4782	20.9554	6.72254	6.35172	7.19414	2.08234e-52	-1.46529	down
Lactuca_sativa_newGene_6575	--	uncharacterized protein LOC111876917 [Lactuca sativa]	1.51188	1.83613	1.76593	0.709751	0.517192	0.231565	0.000241655	-1.4645	down
Lsat_1_v5_gn_4_46040	--	unnamed protein product [Vitis vinifera]	8.24365	5.5182	3.38071	1.01746	3.74024	1.32543	1.86098e-06	-1.46187	down
Lsat_1_v5_gn_4_31560	Nuclear transcription factor Y subunit A-9 GN=NFYA9 OS=Arabidopsis thaliana (Mouse-ear cress) PE=2 SV=1	unnamed protein product [Coffea canephora]	7.24173	7.79961	8.35779	2.35218	2.47309	2.46964	4.33398e-16	-1.46048	down
Lsat_1_v5_gn_8_128060	Histone H2A.1 OS=Solanum lycopersicum (Tomato) PE=2 SV=1	hypothetical protein PRUPE_ppa012864mg [Prunus persica]	307.044	232.805	231.766	83.8714	79.3336	94.9827	6.12383e-31	-1.45848	down
Lsat_1_v5_gn_3_14681	Protein IQ-DOMAIN 14 GN=IQD14 OS=Arabidopsis thaliana (Mouse-ear cress) PE=1 SV=1	PREDICTED: protein IQ-DOMAIN 14-like [Solanum tuberosum]	14.9206	15.9553	17.6925	6.5011	5.0722	4.50093	3.81455e-24	-1.45795	down
Lsat_1_v5_gn_5_152141	Thioredoxin H-type OS=Populus jackii (Balm of Gilead) PE=1 SV=1	PREDICTED: thioredoxin H-type-like [Cucumis sativus]	1.83528	1.53598	1.61762	0.381224	0.574713	0.270431	0.000563405	-1.4575	down
Lsat_1_v5_gn_5_88100	--	--	4.48486	4.78942	6.52596	1.21356	2.3488	0.827265	0.00013601	-1.45715	down
Lsat_1_v5_gn_4_1141	Squamosa promoter-binding-like protein 13B GN=MFB16.6 OS=Arabidopsis thaliana (Mouse-ear cress) PE=3 SV=1	PREDICTED: squamosa promoter-binding-like protein 16 isoform X1 [Nicotiana tomentosiformis]	13.6935	13.0133	11.6388	4.03521	3.49835	4.15289	6.4665e-22	-1.45584	down
Lsat_1_v5_gn_5_34581	Anaphase-promoting complex subunit 11 GN=APC11 OS=Arabidopsis thaliana (Mouse-ear cress) PE=1 SV=2	PREDICTED: anaphase-promoting complex subunit 11-like [Citrus sinensis]	13.3991	12.3036	14.4119	3.38829	4.61297	4.96609	2.46009e-13	-1.45562	down
Lsat_1_v5_gn_4_18881	--	PREDICTED: CTL-like protein DDB_G0274487 isoform X1 [Nelumbo nucifera]	2.90212	2.62128	3.01569	0.652398	1.08872	0.734386	1.38909e-08	-1.45559	down
Lsat_1_v5_gn_4_46101	DNA-damage-repair/toleration protein DRT100 (Precursor) OS=Arabidopsis thaliana (Mouse-ear cress) PE=2 SV=2	PREDICTED: DNA-damage-repair/toleration protein DRT100-like [Sesamum indicum]	3.45526	2.92274	3.3272	0.880208	0.877754	1.30118	1.27687e-08	-1.45318	down
Lsat_1_v5_gn_8_78880	Histone H4 OS=Glycine max (Soybean) PE=3 SV=1	hypothetical protein ZEAMMB73_313798 [Zea mays]	574.618	372.226	409.176	149.1	147.743	143.105	3.06712e-11	-1.45231	down
Lsat_1_v5_gn_5_72760	Histone H1.2 GN=At2g30620 OS=Arabidopsis thaliana (Mouse-ear cress) PE=1 SV=1	histone H1 [Pisum sativum]	2327.74	1984.84	1982.06	691.6	714.341	722.776	3.25497e-64	-1.45144	down
Lsat_1_v5_gn_8_70980	Vacuolar cation/proton exchanger 1 GN=F16M14.10 OS=Arabidopsis thaliana (Mouse-ear cress) PE=1 SV=3	PREDICTED: vacuolar cation/proton exchanger 3-like [Eucalyptus grandis]	1.90627	2.20629	2.18116	0.707164	0.844802	0.28944	1.84806e-05	-1.44949	down
Lsat_1_v5_gn_5_89880	Histone H3.2 GN=B34 OS=Nicotiana tabacum (Common tobacco) PE=1 SV=1	PREDICTED: histone H3.2-like [Solanum lycopersicum]	752.876	608.215	660.74	216.128	229.759	238.131	3.18778e-51	-1.44826	down
Lactuca_sativa_newGene_6870	--	uncharacterized protein LOC111900354 [Lactuca sativa]	0.938704	1.01806	0.970577	0.224682	0.164269	0.385571	0.000399913	-1.44741	down
Lsat_1_v5_gn_7_61401	--	conserved hypothetical protein [Ricinus communis]	12.0215	12.6781	12.5807	5.04644	3.5485	3.73121	2.7096e-17	-1.44576	down
Lsat_1_v5_gn_6_86341	--	hypothetical protein MIMGU_mgv1a013224mg [Erythranthe guttata]	9.62971	10.3042	9.0807	3.63571	2.55172	3.16835	3.06848e-21	-1.44281	down
Lsat_1_v5_gn_2_110521	Probable histone H2A.6 OS=Oryza sativa subsp. japonica (Rice) PE=2 SV=2	hypothetical protein SORBIDRAFT_01g039250 [Sorghum bicolor]	1458.84	923.723	987.43	378.382	376.301	336.769	2.45988e-09	-1.43902	down
Lsat_1_v5_gn_0_21300	--	PREDICTED: uncharacterized protein LOC103487237 [Cucumis melo]	15.6796	12.2618	14.0948	4.54336	5.11186	4.38072	4.15351e-18	-1.43744	down
Lsat_1_v5_gn_4_89240	--	hypothetical protein AALP_AA6G338500 [Arabis alpina]	16.8738	11.7729	11.5839	4.06398	4.89233	4.08892	2.43165e-10	-1.4374	down
Lsat_1_v5_gn_2_85720	Ethylene-responsive transcription factor ERF010 GN=ERF010 OS=Arabidopsis thaliana (Mouse-ear cress) PE=2 SV=1	PREDICTED: ethylene-responsive transcription factor RAP2-10-like [Solanum tuberosum]	4.63929	4.43035	3.23025	1.24222	1.02886	1.65098	5.13258e-08	-1.43441	down
Lactuca_sativa_newGene_3121	--	--	2.64319	1.91631	1.30809	0.408638	0.477318	0.774627	0.000221749	-1.43394	down
Lsat_1_v5_gn_9_99020	Transcription factor PCF5 OS=Oryza sativa subsp. japonica (Rice) PE=2 SV=1	PREDICTED: transcription factor TCP4-like [Sesamum indicum]	1.08657	31.8083	32.285	0.813085	1.93459	1.28343	0.00736609	-1.43362	down
Lsat_1_v5_gn_8_24961	GRF1-interacting factor 1 GN=F4I4.20 OS=Arabidopsis thaliana (Mouse-ear cress) PE=1 SV=1	unnamed protein product [Coffea canephora]	38.2785	37.1506	36.5479	11.6896	13.3956	13.21	3.22777e-50	-1.43102	down
Lsat_1_v5_gn_5_59840	Probable transmembrane ascorbate ferrireductase 2 GN=At5g38630 OS=Arabidopsis thaliana (Mouse-ear cress) PE=1 SV=1	PREDICTED: probable ascorbate-specific transmembrane electron transporter 1 [Vitis vinifera]	3.93003	3.20655	3.58898	1.31495	1.1833	0.863622	2.27632e-08	-1.42961	down
Lsat_1_v5_gn_1_49660	--	PREDICTED: uncharacterized protein LOC104246952 [Nicotiana sylvestris]	41.1426	38.6972	39.0343	13.3172	14.487	12.9479	1.52945e-54	-1.42799	down
Lsat_1_v5_gn_0_5501	Putative zinc finger protein CONSTANS-LIKE 11 GN=COL11 OS=Arabidopsis thaliana (Mouse-ear cress) PE=3 SV=2	PREDICTED: zinc finger protein CONSTANS-LIKE 1-like isoform X2 [Sesamum indicum]	5.28663	5.67401	4.85203	1.62348	1.76763	1.83984	1.56729e-13	-1.42789	down
Lsat_1_v5_gn_4_158441	Probably inactive leucine-rich repeat receptor-like protein kinase At5g48380 (Precursor) GN=At5g48380 OS=Arabidopsis thaliana (Mouse-ear cress) PE=1 SV=1	hypothetical protein CISIN_1g024203mg [Citrus sinensis]	8.11667	10.0609	8.72174	3.34093	2.95235	2.73023	1.72351e-17	-1.42768	down
Lsat_1_v5_gn_6_3440	--	PREDICTED: uncharacterized protein LOC103336853 isoform X2 [Prunus mume]	20.2225	18.2714	19.3966	7.00076	6.47635	6.21549	7.05068e-31	-1.42511	down
Lsat_1_v5_gn_9_46181	--	PREDICTED: uncharacterized protein LOC102606360 [Solanum tuberosum]	128.732	92.0985	96.8935	37.3863	36.8215	34.0757	2.32889e-25	-1.42448	down
Lsat_1_v5_gn_9_104740	Chlorophyll a-b binding protein 36, chloroplastic (Precursor) GN=CAB36 OS=Nicotiana tabacum (Common tobacco) PE=3 SV=1	chlorophyll a/b-binding protein [Tagetes erecta]	993.089	699.564	784.536	247.103	325.008	261.828	1.13714e-11	-1.42361	down
Lsat_1_v5_gn_8_81220	--	PREDICTED: uncharacterized protein LOC105159824 [Sesamum indicum]	2.2137	2.77351	1.56475	1.17715	0.25801	0.316297	0.00087365	-1.42329	down
Lsat_1_v5_gn_1_4600	--	--	11.834	11.9045	11.3832	3.83561	4.22571	3.7936	1.03773e-19	-1.42182	down
Lsat_1_v5_gn_8_98041	Uncharacterized protein At5g48480 GN=At5g48480 OS=Arabidopsis thaliana (Mouse-ear cress) PE=1 SV=1	PREDICTED: uncharacterized protein At5g48480-like [Nicotiana sylvestris]	405.401	333.899	349.887	127.003	124.394	124.364	2.16568e-54	-1.42139	down
Lsat_1_v5_gn_9_87120	Histone H2A.1 OS=Solanum lycopersicum (Tomato) PE=2 SV=1	PREDICTED: histone H2A.1-like [Malus domestica]	1142.98	919.329	921.913	337.975	336.856	353.796	5.52322e-46	-1.42127	down
Lsat_1_v5_gn_7_7221	Putative DNA-binding protein ESCAROLA GN=ESC OS=Arabidopsis thaliana (Mouse-ear cress) PE=2 SV=1	PREDICTED: uncharacterized protein LOC104237497 [Nicotiana sylvestris]	4.34049	3.27255	3.09843	1.11378	0.780295	1.51764	7.22296e-07	-1.42114	down
Lsat_1_v5_gn_6_101520	Protein GIGANTEA GN=GI OS=Arabidopsis thaliana (Mouse-ear cress) PE=1 SV=2	gigantea-like [Chrysanthemum seticuspe f. boreale]	8.44175	7.98509	7.91843	2.93435	2.86005	2.53567	2.81315e-42	-1.41955	down
Lsat_1_v5_gn_2_107961	Phosphoenolpyruvate carboxylase kinase 1 GN=PPCK1 OS=Arabidopsis thaliana (Mouse-ear cress) PE=1 SV=1	phosphoenolpyruvate carboxylase kinase [Flaveria trinervia]	34.5807	27.8984	32.044	11.4241	10.6166	10.3622	7.80212e-31	-1.41913	down
Lsat_1_v5_gn_6_99480	Histone H3.2 GN=B34 OS=Nicotiana tabacum (Common tobacco) PE=1 SV=1	PREDICTED: histone H3.2-like [Solanum lycopersicum]	643.757	506.907	525.514	185.6	206.428	185.531	5.27843e-39	-1.41834	down
Lsat_1_v5_gn_8_89420	Small ubiquitin-related modifier 2 GN=MCO15.11 OS=Arabidopsis thaliana (Mouse-ear cress) PE=1 SV=1	uncharacterized protein LOC100305708 [Glycine max]	24.6417	24.2904	26.6019	7.57109	9.45307	8.77024	2.3161e-24	-1.41682	down
Lsat_1_v5_gn_2_128161	(+)-pulegone reductase OS=Mentha piperita (Peppermint) PE=1 SV=1	Ted2 [Gossypium hirsutum]	4.14325	4.43309	3.69758	0.903401	1.62489	1.44864	3.26703e-08	-1.41433	down
Lsat_1_v5_gn_6_96740	Alcohol dehydrogenase 2 GN=ADH2 OS=Solanum tuberosum (Potato) PE=2 SV=1	alcohol dehydrogenases homologous [Lactuca sativa]	4.49406	3.9779	3.98043	1.66694	1.51204	1.10977	1.87519e-08	-1.41421	down
Lsat_1_v5_gn_9_25421	--	PREDICTED: uncharacterized protein LOC104099273 isoform X1 [Nicotiana tomentosiformis]	4.28657	3.74683	5.19396	1.27869	1.54872	1.39275	5.20785e-07	-1.41314	down
Lsat_1_v5_gn_6_20120	Homeobox protein knotted-1-like 3 OS=Malus domestica (Apple) PE=2 SV=1	PREDICTED: homeobox protein knotted-1-like 3 isoform X2 [Nelumbo nucifera]	32.0294	20.8526	27.8214	8.64778	11.0775	8.18551	3.69456e-16	-1.41158	down
Lactuca_sativa_newGene_5102	F-box/kelch-repeat protein At1g57790 OS=Arabidopsis thaliana OX=3702 GN=At1g57790 PE=2 SV=1	F-box/kelch-repeat protein At1g57790-like isoform X1 [Lactuca sativa]	16.417	13.779	14.3527	5.68013	4.74521	4.93454	5.34612e-29	-1.40919	down
Lactuca_sativa_newGene_4820	--	--	2.11771	3.38052	2.58868	0.602849	0.994863	0.86739	1.48274e-07	-1.40897	down
Lsat_1_v5_gn_5_128280	Ethylene-responsive transcription factor 4 GN=At3g15210 OS=Arabidopsis thaliana (Mouse-ear cress) PE=1 SV=1	PREDICTED: ethylene-responsive transcription factor 4 [Vitis vinifera]	9.41727	11.3474	10.9811	2.81292	3.90117	4.06211	9.05013e-16	-1.40831	down
Lsat_1_v5_gn_8_109600	Probable inactive receptor kinase At5g58300 (Precursor) GN=At5g58300 OS=Arabidopsis thaliana (Mouse-ear cress) PE=2 SV=1	Nodulation receptor kinase precursor, putative [Ricinus communis]	4.30575	4.68934	3.30012	1.62214	1.36104	1.1204	9.71688e-12	-1.40634	down
Lactuca_sativa_newGene_8037	--	hypothetical protein LSAT_3X49160 [Lactuca sativa]	4.26262	3.07884	3.52806	1.4508	0.973838	1.07269	2.40694e-07	-1.40319	down
Lsat_1_v5_gn_2_10320	Putative F-box protein At1g47790 GN=At1g47790 OS=Arabidopsis thaliana (Mouse-ear cress) PE=3 SV=1	unnamed protein product [Coffea canephora]	2.44372	1.75934	2.06762	0.26866	0.746529	0.848685	0.000154326	-1.40196	down
Lsat_1_v5_gn_9_5060	Probable histone H2AXa GN=At1g08880 OS=Arabidopsis thaliana (Mouse-ear cress) PE=1 SV=1	PREDICTED: probable histone H2AXa-like [Glycine max]	520.727	485.64	486.934	176.713	169.17	178.422	9.88888e-97	-1.40051	down
Lsat_1_v5_gn_7_95320	Chaperone protein dnaJ 49 OS=Arabidopsis thaliana (Mouse-ear cress) PE=2 SV=2	PREDICTED: uncharacterized protein LOC105178739 [Sesamum indicum]	0.993238	1.76024	2.47882	0.498497	0.785649	0.119597	0.00135252	-1.40016	down
Lsat_1_v5_gn_4_96961	Thaumatin-like protein (Precursor) GN=At1g18250 OS=Arabidopsis thaliana (Mouse-ear cress) PE=2 SV=2	PREDICTED: thaumatin-like protein [Vitis vinifera]	193.32	206.976	208.183	69.9355	70.7835	73.8738	2.76262e-123	-1.39435	down
Lsat_1_v5_gn_7_54561	Histone H4 OS=Glycine max (Soybean) PE=3 SV=1	hypothetical protein ZEAMMB73_313798 [Zea mays]	841.565	579.93	611.681	240.968	234.943	234.249	3.44363e-26	-1.3935	down
Lsat_1_v5_gn_1_129540	Histone H4 OS=Glycine max (Soybean) PE=3 SV=1	hypothetical protein ZEAMMB73_313798 [Zea mays]	183.108	142.756	147.308	50.5745	59.744	55.3543	3.06571e-29	-1.39041	down
Lsat_1_v5_gn_5_71261	--	PREDICTED: uncharacterized protein LOC103324142 [Prunus mume]	11.1827	9.29505	11.4829	3.02977	4.03492	3.79797	2.77372e-11	-1.38919	down
Lsat_1_v5_gn_8_143400	--	PREDICTED: tetratricopeptide repeat protein 7A [Nicotiana sylvestris]	1.90129	3.19194	2.63525	0.735945	0.913057	0.86742	2.57922e-08	-1.38725	down
Lsat_1_v5_gn_5_127660	Protein CUP-SHAPED COTYLEDON 2 GN=K19P17.12 OS=Arabidopsis thaliana (Mouse-ear cress) PE=1 SV=1	PREDICTED: protein CUP-SHAPED COTYLEDON 2-like [Prunus mume]	1.13231	1.84085	1.16257	0.459089	0.383066	0.368268	0.000254995	-1.38701	down
Lactuca_sativa_newGene_4556	--	hypothetical protein LSAT_5X107741 [Lactuca sativa]	2.45481	2.5472	2.57576	0.948732	0.287617	0.91649	0.000498822	-1.38641	down
Lsat_1_v5_gn_2_112821	Sm-like protein LSM3B {ECO:0000305} OS=Arabidopsis thaliana (Mouse-ear cress) PE=1 SV=1	PREDICTED: small nuclear ribonucleoprotein-associated protein B&apos;-like [Nelumbo nucifera]	2.64655	2.28241	3.20878	0.418257	1.30688	0.805917	5.29204e-05	-1.385	down
Lsat_1_v5_gn_3_51801	--	hypothetical protein PRUPE_ppa008364mg [Prunus persica]	6.7552	6.6157	7.79118	2.30452	2.62651	2.38449	4.35846e-16	-1.3848	down
Lsat_1_v5_gn_3_87140	PLASMODESMATA CALLOSE-BINDING PROTEIN 3 (Precursor) GN=PDCB3 OS=Arabidopsis thaliana (Mouse-ear cress) PE=1 SV=1	PREDICTED: glucan endo-1,3-beta-glucosidase 13-like [Fragaria vesca subsp. vesca]	8.93192	9.24447	9.30051	3.48862	2.806	3.25674	1.17797e-24	-1.38473	down
Lsat_1_v5_gn_6_46540	Protein transport protein Sec61 subunit beta GN=At2g45070 OS=Arabidopsis thaliana (Mouse-ear cress) PE=1 SV=1	PREDICTED: protein transport protein Sec61 subunit beta [Nelumbo nucifera]	31.3865	20.9206	23.1155	9.78191	9.97841	5.76722	1.51184e-09	-1.38355	down
Lsat_1_v5_gn_5_108081	Methyl-CpG-binding domain-containing protein 8 GN=MBD8 OS=Arabidopsis thaliana (Mouse-ear cress) PE=2 SV=1	hypothetical protein PHAVU_006G205800g [Phaseolus vulgaris]	0.575629	0.583971	0.580583	0.24466	0.086891	0.13165	0.00136352	-1.38314	down
Lsat_1_v5_gn_8_135941	--	hypothetical protein MIMGU_mgv1a011791mg [Erythranthe guttata]	95.8381	90.3741	87.5134	32.1346	32.3636	32.8471	4.9869e-68	-1.37888	down
Lsat_1_v5_gn_1_48821	Indole-3-pyruvate monooxygenase YUCCA6 GN=T14C9.160 OS=Arabidopsis thaliana (Mouse-ear cress) PE=1 SV=1	Flavin-binding monooxygenase family protein [Theobroma cacao]	1.17348	1.70006	2.09082	0.385164	0.585193	0.592	4.68392e-05	-1.37881	down
Lsat_1_v5_gn_0_14741	Endoribonuclease Dicer homolog 2 GN=At3g03300 OS=Arabidopsis thaliana (Mouse-ear cress) PE=1 SV=2	PREDICTED: endoribonuclease Dicer homolog 2 [Sesamum indicum]	2.13622	3.81417	2.59806	0.978396	0.570093	1.18681	1.62228e-08	-1.37862	down
Lsat_1_v5_gn_5_102560	Transcription repressor OFP8 GN=OFP8 OS=Arabidopsis thaliana (Mouse-ear cress) PE=2 SV=1	PREDICTED: uncharacterized protein LOC103501571 [Cucumis melo]	21.3738	20.335	19.7717	7.26135	6.93451	7.4713	8.68543e-29	-1.37859	down
Lsat_1_v5_gn_9_19220	Putative RING-H2 finger protein ATL12 (Precursor) GN=ATL12 OS=Arabidopsis thaliana (Mouse-ear cress) PE=3 SV=1	RING/U-box superfamily protein isoform 2 [Theobroma cacao]	8.79611	9.48947	9.44623	3.3181	3.52648	3.36434	4.13281e-20	-1.37841	down
Lsat_1_v5_gn_1_16721	Beta-galactosidase 3 (Precursor) OS=Arabidopsis thaliana (Mouse-ear cress) PE=1 SV=1	PREDICTED: beta-galactosidase 3-like [Sesamum indicum]	10.3787	11.3517	12.1165	4.16834	3.75748	4.05545	9.05728e-39	-1.37827	down
Lactuca_sativa_newGene_5057	--	--	1.95816	2.12783	1.60183	0.81754	0.281765	0.797462	1.0108e-05	-1.37771	down
Lsat_1_v5_gn_8_45021	--	--	7.41019	4.2808	5.06702	2.55211	1.4376	1.80138	0.000190856	-1.37611	down
Lsat_1_v5_gn_8_38900	Homologous-pairing protein 2 homolog GN=T6J4.9 OS=Arabidopsis thaliana (Mouse-ear cress) PE=1 SV=1	hypothetical protein JCGZ_18311 [Jatropha curcas]	5.81426	6.72263	7.21071	2.64995	1.83383	2.42155	2.24269e-10	-1.37507	down
Lsat_1_v5_gn_1_66401	Histone H2B.1 GN=At1g07790 OS=Arabidopsis thaliana (Mouse-ear cress) PE=1 SV=3	PREDICTED: histone H2B.3 [Brassica rapa]	514.012	479.889	463.188	170.654	172.504	177.322	2.0837e-81	-1.37493	down
Lsat_1_v5_gn_5_118821	3-ketoacyl-CoA synthase 4 GN=KCS4 OS=Arabidopsis thaliana (Mouse-ear cress) PE=2 SV=1	hypothetical protein PRUPE_ppa004284mg [Prunus persica]	19.1286	20.0641	17.7163	6.11534	5.716	8.21634	1.2647e-22	-1.37384	down
Lsat_1_v5_gn_9_116821	Probable DNA helicase MCM9 GN=MCM9 OS=Arabidopsis thaliana (Mouse-ear cress) PE=3 SV=1	PREDICTED: probable DNA helicase MCM9 isoform X1 [Sesamum indicum]	1.76486	1.47729	1.76044	0.625287	0.435895	0.596435	3.3064e-07	-1.37382	down
Lsat_1_v5_gn_2_120081	18.5 kDa class I heat shock protein GN=HSP18.5-C OS=Glycine max (Soybean) PE=3 SV=1	18.6 kDa heat-shock protein [Helianthus annuus]	26.7568	23.0198	23.8568	7.77183	9.54611	8.65677	1.01667e-23	-1.37338	down
Lsat_1_v5_gn_0_13600	Protein LURP-one-related 15 GN=At5g01750 OS=Arabidopsis thaliana (Mouse-ear cress) PE=1 SV=1	UPF0706 protein, putative isoform 1 [Theobroma cacao]	2.1831	4.02888	3.91322	1.33607	0.724772	1.13751	1.84764e-05	-1.37207	down
Lsat_1_v5_gn_7_70721	Auxin-induced protein X10A OS=Glycine max (Soybean) PE=2 SV=1	PREDICTED: auxin-induced protein X15-like [Nicotiana tomentosiformis]	3.56449	6.60173	6.88287	2.39615	1.3575	1.53648	7.50463e-05	-1.37056	down
Lsat_1_v5_gn_8_29501	E3 ubiquitin-protein ligase ATL23 GN=ATL23 OS=Arabidopsis thaliana (Mouse-ear cress) PE=1 SV=2	PREDICTED: E3 ubiquitin-protein ligase ATL23-like [Nicotiana sylvestris]	11.0301	8.02346	8.13885	3.10106	3.36853	2.89207	3.51107e-11	-1.36968	down
Lsat_1_v5_gn_8_98481	Photosystem I reaction center subunit XI, chloroplastic (Precursor) GN=PSAL OS=Arabidopsis thaliana (Mouse-ear cress) PE=1 SV=2	PREDICTED: photosystem I reaction center subunit XI, chloroplastic [Nelumbo nucifera]	608.796	531.982	551.241	197.873	217.984	190.132	2.28827e-53	-1.36732	down
Lsat_1_v5_gn_7_33641	--	PREDICTED: uncharacterized protein LOC103330579 [Prunus mume]	19.204	14.6915	15.5648	5.73093	6.35952	5.14069	1.22672e-13	-1.36711	down
Lsat_1_v5_gn_8_139661	--	unnamed protein product [Coffea canephora]	14.1577	13.0645	13.8093	5.5661	4.85739	3.99063	8.98776e-15	-1.36593	down
Lsat_1_v5_gn_1_15321	Agamous-like MADS-box protein AGL8 homolog OS=Solanum tuberosum (Potato) PE=2 SV=1	GSQUA5 protein [Gerbera hybrid cultivar]	8.64624	7.62849	8.0095	2.62001	3.08216	2.94013	9.15726e-16	-1.36576	down
Lsat_1_v5_gn_6_81961	Histone H3.2 GN=B34 OS=Nicotiana tabacum (Common tobacco) PE=1 SV=1	PREDICTED: histone H3.2-like [Solanum lycopersicum]	367.38	290.76	307.42	109.48	121.069	115.78	1.8948e-37	-1.36163	down
Lsat_1_v5_gn_8_77740	Histone H2B.11 GN=At5g59910 OS=Arabidopsis thaliana (Mouse-ear cress) PE=1 SV=5	hypothetical protein PRUPE_ppa012937mg [Prunus persica]	1890.53	1817.14	1798.87	650.096	669.681	668.419	6.62161e-113	-1.36123	down
Lsat_1_v5_gn_5_140420	Guanine nucleotide-binding protein subunit gamma 3 (Precursor) GN=GG3 OS=Arabidopsis thaliana (Mouse-ear cress) PE=2 SV=1	hypothetical protein MTR_4g125190 [Medicago truncatula]	9.53351	15.322	13.1913	3.50621	3.6114	2.97417	4.14598e-21	-1.36084	down
Lsat_1_v5_gn_4_71361	Agamous-like MADS-box protein AGL31 GN=MXK3.30 OS=Arabidopsis thaliana (Mouse-ear cress) PE=2 SV=2	FLC-like, partial [Cichorium intybus]	18.0778	11.5423	16.9224	5.2969	5.25416	5.183	4.25171e-14	-1.36017	down
Lsat_1_v5_gn_0_19261	1-aminocyclopropane-1-carboxylate oxidase homolog 1 GN=At1g06620 OS=Arabidopsis thaliana (Mouse-ear cress) PE=2 SV=1	PREDICTED: 1-aminocyclopropane-1-carboxylate oxidase homolog 1-like isoform X1 [Solanum tuberosum]	20.7945	21.2308	20.9726	7.8864	7.46885	7.22896	1.26929e-36	-1.358	down
Lsat_1_v5_gn_6_80140	--	unnamed protein product [Coffea canephora]	1.82728	2.19988	1.80519	0.500894	0.631753	0.79342	1.64428e-06	-1.35734	down
Lsat_1_v5_gn_5_117861	Transcription factor RADIALIS GN=RAD OS=Antirrhinum majus (Garden snapdragon) PE=1 SV=1	PREDICTED: protein RADIALIS-like 1 [Nicotiana tomentosiformis]	9.03719	9.11064	8.08711	2.67174	3.35677	3.20099	3.26884e-14	-1.35605	down
Lsat_1_v5_gn_9_181	Transcription factor MYB12 GN=T30B22.24 OS=Arabidopsis thaliana (Mouse-ear cress) PE=2 SV=1	MYB1 protein [Gerbera hybrid cultivar]	4.51912	4.9546	6.18402	1.99971	1.50066	1.95164	3.47338e-11	-1.35576	down
Lsat_1_v5_gn_4_55440	--	PREDICTED: uncharacterized protein LOC104113619 [Nicotiana tomentosiformis]	4.41016	4.59788	5.98108	1.56036	1.97146	1.58063	1.62136e-08	-1.35573	down
Lsat_1_v5_gn_5_133981	--	RWD domain-containing 1 [Gossypium arboreum]	1.52453	1.8027	1.93555	0.487966	0.520771	0.82496	2.16321e-05	-1.35504	down
Lsat_1_v5_gn_9_104661	Chlorophyll a-b binding protein 36, chloroplastic (Precursor) GN=CAB36 OS=Nicotiana tabacum (Common tobacco) PE=3 SV=1	chlorophyll a/b-binding protein [Tagetes erecta]	437.674	304.425	347.558	123.787	138.251	129.381	4.51304e-26	-1.35391	down
Lsat_1_v5_gn_0_26040	Ribonucleoside-diphosphate reductase small chain OS=Nicotiana tabacum (Common tobacco) PE=2 SV=1	PREDICTED: ribonucleoside-diphosphate reductase small chain [Nicotiana sylvestris]	207.865	184.103	186.992	71.1014	70.7137	67.8195	2.37032e-63	-1.35378	down
Lsat_1_v5_gn_5_10141	--	PREDICTED: centromere protein S [Nicotiana sylvestris]	10.5898	10.8405	10.0801	3.3882	4.53913	3.01624	1.02145e-10	-1.35245	down
Lactuca_sativa_newGene_619	--	1-acyl-sn-glycerol-3-phosphate acyltransferase 1, chloroplastic-like [Lactuca sativa]	1.39907	1.45534	2.38768	0.697457	0.382065	0.475432	0.000377543	-1.35242	down
Lsat_1_v5_gn_5_103420	Probable ubiquitin-conjugating enzyme E2 37 GN=UBC37 OS=Arabidopsis thaliana (Mouse-ear cress) PE=2 SV=2	unnamed protein product [Vitis vinifera]	6.98385	8.42302	8.97418	2.66477	3.10226	2.87625	6.29766e-17	-1.35139	down
Lsat_1_v5_gn_9_103620	Nitrile-specifier protein 5 GN=NSP5 OS=Arabidopsis thaliana (Mouse-ear cress) PE=2 SV=1	PREDICTED: nitrile-specifier protein 5 [Sesamum indicum]	4.65049	3.75633	3.80818	1.44561	1.35282	1.39296	1.04208e-08	-1.35072	down
Lactuca_sativa_newGene_3661	--	uncharacterized protein LOC111921680 [Lactuca sativa]	3.23668	2.34442	1.96413	0.439953	0.863681	1.06936	0.000174723	-1.34897	down
Lsat_1_v5_gn_2_66161	Peroxidase 17 (Precursor) GN=F14M13.18 OS=Arabidopsis thaliana (Mouse-ear cress) PE=2 SV=1	PREDICTED: peroxidase 17-like [Camelina sativa]	3.12912	3.22398	2.47661	0.599237	1.45641	0.75977	8.07978e-05	-1.34779	down
Lsat_1_v5_gn_5_99040	Protein kinase PINOID 2 GN=F18A8.7 OS=Arabidopsis thaliana (Mouse-ear cress) PE=1 SV=1	PREDICTED: protein kinase PINOID 2 [Vitis vinifera]	28.5793	28.8791	28.2183	10.6615	10.2386	10.197	3.32536e-59	-1.34687	down
Lsat_1_v5_gn_2_108040	Probable low-specificity L-threonine aldolase 1 GN=THA1 OS=Arabidopsis thaliana (Mouse-ear cress) PE=1 SV=1	PREDICTED: probable low-specificity L-threonine aldolase 1 [Vitis vinifera]	27.6688	22.29	22.5394	8.1269	9.30216	8.88431	2.91709e-28	-1.34643	down
Lsat_1_v5_gn_6_30120	--	PREDICTED: uncharacterized protein LOC104649089 [Solanum lycopersicum]	7.74813	8.62473	7.99839	3.5038	2.45297	2.65796	1.28382e-13	-1.34565	down
Lsat_1_v5_gn_3_52460	GDSL esterase/lipase At4g01130 (Precursor) GN=At4g01130 OS=Arabidopsis thaliana (Mouse-ear cress) PE=2 SV=1	PREDICTED: GDSL esterase/lipase At4g01130-like [Sesamum indicum]	1.86679	1.56448	2.32183	0.474113	0.465671	0.858793	8.13592e-05	-1.34425	down
Lsat_1_v5_gn_9_61260	--	PREDICTED: uncharacterized protein LOC103437252 [Malus domestica]	6.16865	8.61276	7.91469	2.8549	1.99536	3.06787	1.75155e-10	-1.3438	down
Lsat_1_v5_gn_6_32381	Histone H2A OS=Petroselinum crispum (Parsley) PE=2 SV=1	hypothetical protein JCGZ_05670 [Jatropha curcas]	1676.78	1554.07	1564.05	570.313	607.966	572.7	3.58081e-82	-1.34341	down
Lactuca_sativa_newGene_4193	--	LOW QUALITY PROTEIN: uncharacterized protein LOC111898448 [Lactuca sativa]	8.13651	8.1096	7.9203	2.94109	3.30575	2.24873	4.62884e-14	-1.34193	down
Lsat_1_v5_gn_8_48141	Pentatricopeptide repeat-containing protein At5g66520 GN=PCMP-H61 OS=Arabidopsis thaliana (Mouse-ear cress) PE=2 SV=1	PREDICTED: pentatricopeptide repeat-containing protein At5g66520 [Vitis vinifera]	1.04253	2.22798	2.02056	0.254188	0.60678	0.773258	0.000531988	-1.34144	down
Lsat_1_v5_gn_5_167041	Histone H4 variant TH091 OS=Triticum aestivum (Wheat) PE=3 SV=2	histone H4 [Zea mays]	349.989	209.975	250.318	95.6831	103.936	78.3755	5.16337e-07	-1.3412	down
Lsat_1_v5_gn_8_17800	Histone H2B.11 GN=At5g59910 OS=Arabidopsis thaliana (Mouse-ear cress) PE=1 SV=5	BnaC04g15480D [Brassica napus]	375.099	313.508	288.023	113.829	116.702	124.717	1.82816e-33	-1.34056	down
Lsat_1_v5_gn_9_26721	--	PREDICTED: uncharacterized protein LOC104223896 [Nicotiana sylvestris]	11.5928	14.2922	14.7303	4.13088	4.05495	6.2389	4.05927e-12	-1.33789	down
Lsat_1_v5_gn_5_168621	Histone H2A OS=Petroselinum crispum (Parsley) PE=2 SV=1	histone H2A [Zea mays]	644.986	653.976	724.921	162.412	262.821	276.265	9.4763e-08	-1.33748	down
Lsat_1_v5_gn_8_33960	Putative Myb family transcription factor At1g14600 GN=At1g14600 OS=Arabidopsis thaliana (Mouse-ear cress) PE=2 SV=2	PREDICTED: putative Myb family transcription factor At1g14600-like isoform X2 [Solanum tuberosum]	19.9373	20.4296	21.6582	7.83545	6.44016	7.85811	8.81195e-22	-1.33746	down
Lactuca_sativa_newGene_2076	--	--	0.978506	1.01303	1.3892	0.467212	0.247782	0.384579	6.74187e-05	-1.33683	down
Lsat_1_v5_gn_2_39781	Long-chain-alcohol oxidase FAO1 GN=FAO1 OS=Lotus japonicus (Lotus corniculatus var. japonicus) PE=1 SV=1	PREDICTED: long-chain-alcohol oxidase FAO1 [Nicotiana sylvestris]	0.407742	0.637011	0.516761	0.109696	0.166691	0.193761	0.000885668	-1.33589	down
Lsat_1_v5_gn_2_88380	Cyclic dof factor 2 GN=MIJ24.16 OS=Arabidopsis thaliana (Mouse-ear cress) PE=1 SV=2	cycling DOF factor-like 1 [Helianthus annuus]	11.7153	13.3265	12.8227	4.18645	4.94366	4.64411	1.88389e-30	-1.3354	down
Lsat_1_v5_gn_8_82080	--	--	2.35058	1.98893	1.7153	0.816987	0.813775	0.518466	3.17387e-05	-1.33536	down
Lsat_1_v5_gn_5_126500	--	PREDICTED: uncharacterized protein LOC104219165 [Nicotiana sylvestris]	9.2044	11.1159	9.59804	3.68468	3.45872	3.66236	3.87832e-21	-1.33492	down
Lsat_1_v5_gn_7_57441	Microtubule-associated protein TORTIFOLIA1 GN=T24A18.10 OS=Arabidopsis thaliana (Mouse-ear cress) PE=1 SV=2	PREDICTED: microtubule-associated protein TORTIFOLIA1 [Vitis vinifera]	1.65338	2.09171	2.23408	0.807021	0.51356	0.586888	1.82518e-08	-1.33367	down
Lsat_1_v5_gn_2_12381	Auxin response factor 5 GN=F6F9.10 OS=Arabidopsis thaliana (Mouse-ear cress) PE=1 SV=3	PREDICTED: auxin response factor 5 [Nicotiana sylvestris]	37.7907	41.4681	41.5301	15.0282	13.3521	15.8761	8.18545e-63	-1.33338	down
Lactuca_sativa_newGene_4405	--	hypothetical protein LSAT_5X69760 [Lactuca sativa]	2.8167	7.16153	3.07672	1.26215	2.00629	1.17744	0.000137277	-1.33317	down
Lsat_1_v5_gn_5_190720	Dynamin-related protein 5A OS=Glycine max (Soybean) PE=2 SV=1	PREDICTED: putative DNA-binding protein ESCAROLA [Prunus mume]	1.05881	1.74894	1.12707	0.39261	0.415316	0.46683	9.07357e-05	-1.33307	down
Lsat_1_v5_gn_6_104521	Histone H3.2 GN=B34 OS=Nicotiana tabacum (Common tobacco) PE=1 SV=1	PREDICTED: histone H3.2-like [Solanum lycopersicum]	1292.06	1071.35	1122.21	404.869	426.247	450.843	3.14352e-47	-1.32991	down
Lsat_1_v5_gn_0_10941	Histone H2B.3 (Fragment) GN=H2B-3 OS=Solanum lycopersicum (Tomato) PE=2 SV=1	unknown [Medicago truncatula]	963.198	693.092	720.833	296.422	302.114	270.671	4.10821e-26	-1.32979	down
Lsat_1_v5_gn_9_71400	Probable histone H2B.1 OS=Medicago truncatula (Barrel medic) PE=1 SV=3	PREDICTED: probable histone H2B.1 [Solanum lycopersicum]	399.793	300.681	317.965	124.492	127.277	121.455	3.58444e-31	-1.3295	down
Lsat_1_v5_gn_5_97160	DEAD-box ATP-dependent RNA helicase 52B GN=OSJNBa0081K20.14 OS=Oryza sativa subsp. japonica (Rice) PE=2 SV=1	PREDICTED: DEAD-box ATP-dependent RNA helicase 37 [Solanum lycopersicum]	0.948472	1.14152	1.06225	0.384496	0.364153	0.303256	1.30261e-05	-1.32862	down
Lsat_1_v5_gn_4_87520	--	Hus1-like protein, partial [Lactuca sativa]	14.9337	17.4173	16.3258	5.25048	5.76276	6.72191	1.47632e-23	-1.32855	down
Lsat_1_v5_gn_5_168641	Histone H2A OS=Petroselinum crispum (Parsley) PE=2 SV=1	histone H2A [Zea mays]	1172.72	488.67	516.268	279.634	175.405	171.051	0.00292068	-1.32809	down
Lsat_1_v5_gn_4_110420	--	PREDICTED: NADH dehydrogenase (ubiquinone) complex I, assembly factor 6 [Sesamum indicum]	1.4005	0.867484	1.31671	0.226641	0.277011	0.577537	0.00121945	-1.32786	down
Lsat_1_v5_gn_2_100520	Vacuolar protein-sorting-associated protein 37 homolog 1 GN=VPS37-1 OS=Arabidopsis thaliana (Mouse-ear cress) PE=1 SV=1	PREDICTED: vacuolar protein-sorting-associated protein 37 homolog 1 [Vitis vinifera]	2.21785	1.90059	1.80524	0.483032	0.745454	0.734999	8.11377e-07	-1.32641	down
Lsat_1_v5_gn_6_116560	Probable calcium-binding protein CML17 GN=CML17 OS=Oryza sativa subsp. japonica (Rice) PE=2 SV=1	PREDICTED: calmodulin-4 [Vitis vinifera]	3.53088	2.37627	3.49834	1.37417	0.845834	0.83163	8.47011e-05	-1.32638	down
Lsat_1_v5_gn_8_77801	Histone H2A OS=Petroselinum crispum (Parsley) PE=2 SV=1	hypothetical protein SORBIDRAFT_01g000950 [Sorghum bicolor]	3135.06	2549.3	2637.89	1001.24	1044.54	1023.71	1.49838e-45	-1.32569	down
Lactuca_sativa_newGene_4849	Retrovirus-related Pol polyprotein from transposon RE1 OS=Arabidopsis thaliana OX=3702 GN=RE1 PE=2 SV=1	putative ribonuclease H-like domain-containing protein [Helianthus annuus]	3.40122	3.30696	3.81121	0.91147	1.20793	1.34135	8.49495e-22	-1.32436	down
Lsat_1_v5_gn_9_89920	Chlorophyll a-b binding protein 36, chloroplastic (Precursor) GN=CAB36 OS=Nicotiana tabacum (Common tobacco) PE=3 SV=1	chloroplast photosystem II chlorophyll a/b binding protein [Sedum alfredii]	22.3128	20.9567	21.1955	7.21495	9.12908	6.76931	5.71556e-12	-1.32318	down
Lsat_1_v5_gn_4_159020	MEPFL2 {ECO:0000305} (Precursor) GN=T28I19.4 OS=Arabidopsis thaliana (Mouse-ear cress) PE=2 SV=1	PREDICTED: EPIDERMAL PATTERNING FACTOR-like protein 2 [Nicotiana tomentosiformis]	9.03633	9.47544	12.3322	3.89447	3.69472	3.64805	1.48422e-12	-1.31612	down
Lsat_1_v5_gn_6_99380	Histone H3.2 GN=B34 OS=Nicotiana tabacum (Common tobacco) PE=1 SV=1	PREDICTED: histone H3.2-like [Solanum lycopersicum]	259.892	223.079	220.253	86.1186	88.7147	86.2168	8.52453e-46	-1.31563	down
Lsat_1_v5_gn_7_441	--	--	3.0785	2.59987	2.85771	0.609737	1.13009	1.07071	0.0001282	-1.31453	down
Lsat_1_v5_gn_7_109900	--	PREDICTED: uncharacterized protein LOC105174872 [Sesamum indicum]	2.14478	2.88137	2.88704	0.698251	0.803841	1.15105	2.09348e-05	-1.31268	down
Lsat_1_v5_gn_6_29620	Nuclear transcription factor Y subunit B-10 GN=NFYB10 OS=Arabidopsis thaliana (Mouse-ear cress) PE=2 SV=1	nuclear transcription factor Y subunit B-10 [Phaseolus vulgaris]	10.793	12.5587	13.8617	4.85823	5.1773	3.85891	6.48265e-12	-1.3125	down
Lsat_1_v5_gn_2_102941	Chlorophyll a-b binding protein 16, chloroplastic (Precursor) GN=CAB16 OS=Nicotiana tabacum (Common tobacco) PE=2 SV=1	light-harvesting chlorophyll a/b-binding protein (LHCP) precursor [Lactuca sativa]	201.506	161.753	176.286	59.8654	73.9427	66.0831	5.38044e-30	-1.3122	down
Lsat_1_v5_gn_7_31000	Phytochrome E GN=PHYE OS=Ipomoea nil (Japanese morning glory) PE=2 SV=1	Phytochrome E isoform 1 [Theobroma cacao]	2.76251	2.67953	3.16376	1.17646	1.10029	0.854004	3.41377e-14	-1.31072	down
Lsat_1_v5_gn_9_71381	Histone H2B.11 GN=At5g59910 OS=Arabidopsis thaliana (Mouse-ear cress) PE=1 SV=5	BnaC04g15480D [Brassica napus]	1543.94	1264.51	1292.52	502.068	505.876	521.025	4.20842e-45	-1.31055	down
Lsat_1_v5_gn_9_14220	CBL-interacting serine/threonine-protein kinase 11 GN=At2g30360 OS=Arabidopsis thaliana (Mouse-ear cress) PE=1 SV=1	SOS3-interacting protein 4 [Theobroma cacao]	1.30071	1.40455	0.964301	0.486523	0.321819	0.407933	6.55605e-05	-1.31031	down
Lsat_1_v5_gn_3_45700	Peptidyl-prolyl cis-trans isomerase GN=PCKR1 OS=Catharanthus roseus (Madagascar periwinkle) PE=1 SV=1	cyclophilin [Gerbera hybrid cultivar]	5.32326	3.89488	5.18189	1.40713	1.32492	2.21285	1.2818e-05	-1.30978	down
Lsat_1_v5_gn_9_46540	Phosphoprotein ECPP44 GN=ECPP44 OS=Daucus carota (Wild carrot) PE=1 SV=1	dehydrin protein [Manihot esculenta]	9.66178	8.92273	9.67048	2.92771	3.83906	3.56886	1.44553e-14	-1.30964	down
Lsat_1_v5_gn_5_38140	Probable histone H2AXb GN=At1g54690 OS=Arabidopsis thaliana (Mouse-ear cress) PE=1 SV=1	PREDICTED: histone H2AX-like [Elaeis guineensis]	506.532	417.21	399.487	152.292	172.086	167.898	1.22442e-45	-1.30748	down
Lsat_1_v5_gn_5_69420	RNA polymerase II transcriptional coactivator KIWI GN=KIWI OS=Arabidopsis thaliana (Mouse-ear cress) PE=1 SV=1	unnamed protein product [Coffea canephora]	69.3471	47.0628	46.2095	21.619	20.281	17.6247	7.57071e-14	-1.30724	down
Lsat_1_v5_gn_6_22340	--	protein with unknown function [Ricinus communis]	26.9925	15.8126	17.7922	7.51229	8.10824	5.9174	4.8083e-08	-1.30724	down
Lsat_1_v5_gn_8_114181	Annexin D3 GN=T6A23.4 OS=Arabidopsis thaliana (Mouse-ear cress) PE=2 SV=2	annexin ANNAT3, partial [Lactuca sativa]	1.61555	2.2221	2.05206	0.537687	0.724326	0.731388	2.26148e-05	-1.30724	down
Lsat_1_v5_gn_9_95201	--	Temperature sensing protein-related [Theobroma cacao]	8.37472	3.138	9.42744	2.15333	2.48869	1.05994	0.00594097	-1.30666	down
Lsat_1_v5_gn_7_95080	Glucan endo-1,3-beta-glucosidase 3 (Precursor) GN=At2g01630 OS=Arabidopsis thaliana (Mouse-ear cress) PE=1 SV=2	O-Glycosyl hydrolases family 17 protein isoform 1 [Theobroma cacao]	106.589	108.903	107.399	38.9712	40.2058	41.8623	1.27787e-99	-1.30649	down
Lactuca_sativa_newGene_6712	Probable mannitol dehydrogenase OS=Fragaria ananassa OX=3747 GN=CAD PE=2 SV=1	probable mannitol dehydrogenase [Lactuca sativa]	4.90414	4.71393	4.24658	1.23237	2.02189	1.67105	9.6373e-08	-1.30548	down
Lsat_1_v5_gn_8_107560	Malonyl-coenzyme A:anthocyanin 3-O-glucoside-6&apos;&apos;-O-malonyltransferase {ECO:0000303|PubMed:12481098} OS=Dahlia pinnata (Pinnate dahlia) PE=1 SV=1	anthocyanidin 3-O-glucoside-6&apos;&apos;-O-malonyltransferase [Chrysanthemum x morifolium]	1.42391	1.51549	1.27491	0.358549	0.521472	0.548071	3.52565e-05	-1.30478	down
Lsat_1_v5_gn_8_96580	Dehydration-responsive element-binding protein 3 GN=F15N18.180 OS=Arabidopsis thaliana (Mouse-ear cress) PE=2 SV=1	PREDICTED: ethylene-responsive transcription factor TINY-like [Sesamum indicum]	5.77541	4.33553	5.3702	1.15859	2.28724	2.01451	1.79036e-06	-1.30137	down
Lsat_1_v5_gn_5_82421	Methyl-CpG-binding domain-containing protein 2 GN=MBD2 OS=Arabidopsis thaliana (Mouse-ear cress) PE=1 SV=1	PREDICTED: methyl-CpG-binding domain-containing protein 2 [Sesamum indicum]	1.51472	1.42588	1.35315	0.504481	0.621527	0.221974	0.000657683	-1.30092	down
Lsat_1_v5_gn_2_88041	Probable mitochondrial saccharopine dehydrogenase-like oxidoreductase At5g39410 GN=At5g39410 OS=Arabidopsis thaliana (Mouse-ear cress) PE=1 SV=2	hypothetical protein MIMGU_mgv1a006069mg [Erythranthe guttata]	5.32529	5.2474	5.94141	2.31007	1.83204	1.9085	2.86111e-13	-1.30065	down
Lsat_1_v5_gn_2_105021	--	PREDICTED: uncharacterized protein LOC104214663 [Nicotiana sylvestris]	5.98973	6.85877	5.96678	2.66128	1.96389	2.32464	6.42376e-18	-1.30051	down
Lsat_1_v5_gn_2_93100	Ribonucleoside-diphosphate reductase small chain OS=Nicotiana tabacum (Common tobacco) PE=2 SV=1	PREDICTED: ribonucleoside-diphosphate reductase small chain [Vitis vinifera]	325.361	308.895	329.59	123.644	119.797	119.73	5.52733e-100	-1.29975	down
Lsat_1_v5_gn_9_39540	Xanthoxin dehydrogenase GN=At1g52340 OS=Arabidopsis thaliana (Mouse-ear cress) PE=1 SV=1	PREDICTED: xanthoxin dehydrogenase isoform X2 [Populus euphratica]	18.8747	19.5329	20.4394	6.22332	7.58254	8.10452	5.59207e-23	-1.29937	down
Lsat_1_v5_gn_4_49900	GDSL esterase/lipase At1g28600 (Precursor) GN=At1g28600 OS=Arabidopsis thaliana (Mouse-ear cress) PE=2 SV=1	unnamed protein product [Coffea canephora]	9.29458	8.89504	8.10151	3.05041	3.75128	2.88953	2.80471e-14	-1.29489	down
Lsat_1_v5_gn_9_87241	Histone H2A.1 OS=Solanum lycopersicum (Tomato) PE=2 SV=1	PREDICTED: histone H2A.1-like [Malus domestica]	858.57	751.137	731.378	284.851	304.128	293.965	1.20351e-50	-1.29455	down
Lsat_1_v5_gn_9_10441	CDT1-like protein a, chloroplastic (Precursor) GN=CDT1A OS=Arabidopsis thaliana (Mouse-ear cress) PE=1 SV=1	unnamed protein product [Coffea canephora]	7.40254	7.5622	7.44228	2.72041	2.86485	2.77319	1.24744e-23	-1.29441	down
Lsat_1_v5_gn_5_36321	--	unnamed protein product [Coffea canephora]	54.4009	35.5288	39.4868	16.6199	15.2793	16.098	1.22468e-14	-1.29354	down
Lsat_1_v5_gn_2_93441	BAG family molecular chaperone regulator 2 GN=BAG2 OS=Arabidopsis thaliana (Mouse-ear cress) PE=1 SV=1	Binding protein, putative [Theobroma cacao]	4.32907	2.56737	4.05515	0.891382	1.68086	1.12671	9.6148e-05	-1.29305	down
Lsat_1_v5_gn_8_77660	Probable histone H2B.1 OS=Medicago truncatula (Barrel medic) PE=1 SV=3	PREDICTED: probable histone H2B.1 [Solanum lycopersicum]	914.641	706.532	700.481	156.19	326.712	311.976	6.29043e-05	-1.29238	down
Lsat_1_v5_gn_1_120521	GDSL esterase/lipase At5g45960 (Precursor) GN=At5g45960 OS=Arabidopsis thaliana (Mouse-ear cress) PE=2 SV=1	PREDICTED: GDSL esterase/lipase At5g45960-like isoform X1 [Nicotiana sylvestris]	35.3546	40.3773	39.914	13.3864	14.1927	15.9384	6.31537e-44	-1.29226	down
Lsat_1_v5_gn_8_23621	RING-H2 finger protein ATL18 (Precursor) GN=ATL18 OS=Arabidopsis thaliana (Mouse-ear cress) PE=2 SV=1	RING-H2 finger protein ATL18 [Glycine soja]	7.17685	9.38593	11.2991	3.44021	3.23314	3.20074	1.3235e-06	-1.29202	down
Lsat_1_v5_gn_6_76700	Early light-induced protein 1, chloroplastic (Precursor) GN=ELIP1 OS=Arabidopsis thaliana (Mouse-ear cress) PE=1 SV=1	unnamed protein product [Helianthus annuus]	6.07687	3.21738	4.5568	1.92318	1.48161	1.35382	3.64547e-05	-1.29199	down
Lsat_1_v5_gn_5_170921	Cyclin-J18 GN=CYCJ18 OS=Arabidopsis thaliana (Mouse-ear cress) PE=2 SV=2	PREDICTED: cyclin-J18 isoform X3 [Vitis vinifera]	1.6392	2.12755	1.79784	0.437024	0.642894	0.660388	0.000375906	-1.28827	down
Lsat_1_v5_gn_9_86541	Probable linoleate 9S-lipoxygenase 5 GN=LOX1.5 OS=Solanum tuberosum (Potato) PE=2 SV=1	unnamed protein product [Vitis vinifera]	9.99504	11.784	11.2026	4.11896	4.26464	4.11326	3.73555e-37	-1.28782	down
Lsat_1_v5_gn_3_109740	B3 domain-containing protein REM10 GN=REM10 OS=Arabidopsis thaliana (Mouse-ear cress) PE=2 SV=1	auxin response factor [Helianthus annuus]	2.49562	3.25669	3.02041	1.19206	0.642096	1.30295	5.54714e-06	-1.28577	down
Lactuca_sativa_newGene_5877	--	uncharacterized protein LOC111885524 isoform X1 [Lactuca sativa]	0.910756	1.36827	1.12862	0.453513	0.28318	0.654201	0.00104645	-1.2842	down
Lsat_1_v5_gn_6_76040	--	PREDICTED: uncharacterized protein LOC104612736 [Nelumbo nucifera]	16.0339	14.799	17.199	6.22299	6.06794	5.76809	5.19202e-22	-1.28375	down
Lsat_1_v5_gn_5_72780	Histone H1 OS=Pisum sativum (Garden pea) PE=2 SV=1	PREDICTED: histone H1-like [Nicotiana sylvestris]	73.1585	73.5117	70.4992	26.4067	29.2825	26.7681	1.01029e-48	-1.28252	down
Lsat_1_v5_gn_1_111560	ER lumen protein-retaining receptor A GN=ERD2A OS=Arabidopsis thaliana (Mouse-ear cress) PE=2 SV=1	PREDICTED: ER lumen protein-retaining receptor A isoform X1 [Nicotiana tomentosiformis]	2.65185	2.22376	2.57477	1.22984	0.701439	0.600212	4.17033e-05	-1.28185	down
Lsat_1_v5_gn_5_130740	--	--	2.77645	3.8323	2.75396	1.14573	1.04871	1.27115	5.08737e-08	-1.28176	down
Lsat_1_v5_gn_0_37721	Probable histone H2B.1 OS=Medicago truncatula (Barrel medic) PE=1 SV=3	PREDICTED: probable histone H2B.3 [Populus euphratica]	395.418	306.576	323.431	132.85	134.393	121.581	9.82242e-30	-1.2807	down
Lsat_1_v5_gn_2_93800	--	PREDICTED: thymidylate kinase isoform X1 [Sesamum indicum]	21.6291	20.3668	21.6533	7.78252	6.87492	9.1798	1.8589e-23	-1.28029	down
Lsat_1_v5_gn_2_23801	Probable disease resistance protein At4g27220 GN=At4g27220 OS=Arabidopsis thaliana (Mouse-ear cress) PE=2 SV=1	resistance protein candidate RGC20 [Lactuca sativa]	0.835675	0.952379	1.03556	0.412899	0.313923	0.293285	1.52683e-08	-1.27742	down
Lsat_1_v5_gn_9_81640	Pentatricopeptide repeat-containing protein At2g25580 GN=PCMP-H75 OS=Arabidopsis thaliana (Mouse-ear cress) PE=2 SV=2	PREDICTED: pentatricopeptide repeat-containing protein At4g32450, mitochondrial-like [Nicotiana sylvestris]	2.08286	2.14575	2.17772	0.940235	0.542655	0.825343	3.4763e-07	-1.27719	down
Lsat_1_v5_gn_8_12580	Proliferating cell nuclear antigen large form OS=Daucus carota (Wild carrot) PE=2 SV=1	RecName: Full=Proliferating cell nuclear antigen large form; Short=PCNA; AltName: Full=Cyclin [Daucus carota]	68.1211	62.8259	69.2371	24.9315	25.3755	26.1577	1.92788e-57	-1.27669	down
Lsat_1_v5_gn_4_122180	--	Uncharacterized protein isoform 2 [Theobroma cacao]	40.0561	34.1519	34.9256	14.5903	14.0768	12.8569	1.27412e-30	-1.27423	down
Lsat_1_v5_gn_1_46340	--	hypothetical protein MIMGU_mgv1a022144mg [Erythranthe guttata]	1.03113	0.989489	0.849661	0.372441	0.307084	0.308092	4.35156e-05	-1.27416	down
Lsat_1_v5_gn_6_30100	--	PREDICTED: uncharacterized protein LOC100255082 [Vitis vinifera]	10.37	8.52603	8.8174	3.27946	3.52019	3.62683	1.55178e-16	-1.27361	down
Lsat_1_v5_gn_5_168201	--	Hepatocyte growth factor activator [Gossypium arboreum]	7.37547	9.29786	18.0139	3.88364	9.6047	4.34881	0.00123674	-1.273	down
Lsat_1_v5_gn_9_88221	REF/SRPP-like protein At3g05500 GN=At3g05500 OS=Arabidopsis thaliana (Mouse-ear cress) PE=1 SV=1	small rubber particle protein SRPP5 [Taraxacum brevicorniculatum]	25.3693	25.8565	25.3886	10.4327	10.105	8.53249	1.56228e-26	-1.27281	down
Lsat_1_v5_gn_6_25301	--	PREDICTED: myosin-3 isoform X1 [Nicotiana tomentosiformis]	3.37469	3.92476	3.4627	1.42972	1.21632	1.39134	6.80746e-13	-1.27129	down
Lsat_1_v5_gn_1_38141	AP2-like ethylene-responsive transcription factor AIL1 GN=AIL1 OS=Arabidopsis thaliana (Mouse-ear cress) PE=2 SV=1	PREDICTED: AP2-like ethylene-responsive transcription factor AIL1-like [Citrus sinensis]	31.1775	32.0715	30.5759	14.0932	11.3798	10.959	3.84528e-35	-1.27063	down
Lsat_1_v5_gn_1_15720	Protein MIZU-KUSSEI 1 GN=MIZ1 OS=Arabidopsis thaliana (Mouse-ear cress) PE=1 SV=1	unnamed protein product [Vitis vinifera]	15.9961	18.1053	17.6031	6.46699	6.54312	6.67996	1.20865e-27	-1.27048	down
Lsat_1_v5_gn_2_94840	Katanin p60 ATPase-containing subunit A1 {ECO:0000255|HAMAP-Rule:MF_03023} GN=At1g80350 OS=Arabidopsis thaliana (Mouse-ear cress) PE=1 SV=1	hypothetical protein JCGZ_10128 [Jatropha curcas]	5.44057	7.24513	7.07205	2.60327	2.36089	2.49745	1.37451e-17	-1.27048	down
Lsat_1_v5_gn_7_20840	Ethylene-responsive transcription factor 12 GN=F3M18.21 OS=Arabidopsis thaliana (Mouse-ear cress) PE=2 SV=1	unnamed protein product [Coffea canephora]	6.58855	3.88545	2.73773	1.61244	1.79856	0.964582	0.000541045	-1.26958	down
Lsat_1_v5_gn_9_51980	--	PREDICTED: uncharacterized protein LOC102593840 [Solanum tuberosum]	1.7333	2.10769	1.98805	1.21937	0.239815	0.401994	0.00173812	-1.26916	down
Lsat_1_v5_gn_4_97800	Acid phosphatase 1 (Precursor) GN=APS1 OS=Solanum lycopersicum (Tomato) PE=2 SV=1	unnamed protein product [Coffea canephora]	10.7672	10.3024	10.804	3.122	4.14617	4.68775	3.22135e-12	-1.26591	down
Lsat_1_v5_gn_5_185180	Probable histone H2A variant 3 OS=Oryza sativa subsp. japonica (Rice) PE=2 SV=1	PREDICTED: probable histone H2A variant 3 [Sesamum indicum]	146.157	131.496	128.973	51.2724	52.7516	52.1436	1.98174e-51	-1.26524	down
Lsat_1_v5_gn_5_169241	--	PREDICTED: uncharacterized protein LOC104242657 [Nicotiana sylvestris]	6.22419	5.41874	7.44546	1.82383	1.0397	3.42386	0.00106067	-1.26464	down
Lsat_1_v5_gn_3_3901	--	PREDICTED: uncharacterized protein LOC102580155 [Solanum tuberosum]	4.66255	3.39362	3.01181	1.05688	1.43115	1.42832	2.05955e-05	-1.26443	down
Lsat_1_v5_gn_2_70840	Transcription factor bHLH30 OS=Arabidopsis thaliana (Mouse-ear cress) PE=1 SV=1	PREDICTED: transcription factor bHLH30-like [Nicotiana tomentosiformis]	5.40728	4.27571	5.50414	1.87125	1.80824	1.96024	3.18746e-09	-1.26421	down
Lsat_1_v5_gn_6_75601	Helicase and polymerase-containing protein TEBICHI GN=TEB OS=Arabidopsis thaliana (Mouse-ear cress) PE=2 SV=1	PREDICTED: helicase and polymerase-containing protein TEBICHI [Sesamum indicum]	2.17928	1.91973	2.00975	0.644124	1.14967	0.436114	1.49066e-05	-1.26307	down
Lsat_1_v5_gn_7_114141	ABC transporter G family member 26 GN=MJG19.19 OS=Arabidopsis thaliana (Mouse-ear cress) PE=3 SV=2	PREDICTED: ABC transporter G family member 26 [Nicotiana sylvestris]	1.08275	1.67215	1.09268	0.332553	0.501844	0.29824	9.92045e-05	-1.26206	down
Lsat_1_v5_gn_9_75781	NADH dehydrogenase [ubiquinone] iron-sulfur protein 4, mitochondrial (Precursor) GN=FRO1 OS=Arabidopsis thaliana (Mouse-ear cress) PE=2 SV=1	PREDICTED: NADH dehydrogenase [ubiquinone] iron-sulfur protein 4, mitochondrial-like isoform X1 [Nelumbo nucifera]	4.56175	3.87852	4.83478	1.32475	1.51397	1.93142	8.04467e-06	-1.2604	down
Lsat_1_v5_gn_8_91621	Probable WRKY transcription factor 21 GN=WRKY21 OS=Arabidopsis thaliana (Mouse-ear cress) PE=2 SV=1	WRKY8, partial [Panax quinquefolius]	16.6916	20.2999	18.7799	7.73911	6.62174	7.08798	2.69569e-31	-1.25779	down
Lactuca_sativa_newGene_685	--	--	3.80294	2.34163	2.77431	1.00971	1.04086	1.11756	2.68854e-05	-1.25587	down
Lsat_1_v5_gn_5_59861	Replication factor C subunit 2 GN=OsJ_35406 OS=Oryza sativa subsp. japonica (Rice) PE=2 SV=1	PREDICTED: replication factor C subunit 2 [Nicotiana tomentosiformis]	16.4861	16.3623	16.2111	5.99086	6.2099	6.25677	1.10504e-24	-1.25434	down
Lactuca_sativa_newGene_5453	--	hypothetical protein LSAT_5X176780 [Lactuca sativa]	1.86424	3.69615	3.5905	1.2954	0.948827	1.0378	1.6113e-05	-1.25414	down
Lactuca_sativa_newGene_6586	Calreticulin-3 OS=Arabidopsis thaliana OX=3702 GN=CRT3 PE=1 SV=2	calreticulin-3 [Lactuca sativa]	1.63451	2.4155	2.04582	1.13334	0.868346	0.33109	0.000957926	-1.25336	down
Lsat_1_v5_gn_4_77061	Primary amine oxidase (Precursor) OS=Pisum sativum (Garden pea) PE=1 SV=1	copper amine oxidase, putative [Ricinus communis]	6.48894	8.06312	8.23532	2.70617	2.63339	3.34612	8.43369e-19	-1.2532	down
Lsat_1_v5_gn_3_681	Scarecrow-like protein 6 GN=SCL6 OS=Arabidopsis thaliana (Mouse-ear cress) PE=1 SV=1	PREDICTED: scarecrow-like protein 27-like [Citrus sinensis]	2.90482	3.4782	3.13851	1.12737	1.05022	1.40648	1.10938e-10	-1.25276	down
Lsat_1_v5_gn_4_28820	Chlorophyll a-b binding protein 3C, chloroplastic (Precursor) GN=CAB3C OS=Solanum lycopersicum (Tomato) PE=3 SV=1	PREDICTED: chlorophyll a-b binding protein 3C, chloroplastic-like [Solanum tuberosum]	719.95	602.593	651.566	241.333	271.199	253.421	3.67614e-42	-1.2526	down
Lsat_1_v5_gn_7_76661	Protein ROOT PRIMORDIUM DEFECTIVE 1 GN=RPD1 OS=Arabidopsis thaliana (Mouse-ear cress) PE=1 SV=1	PREDICTED: protein ROOT PRIMORDIUM DEFECTIVE 1 [Nicotiana sylvestris]	0.902692	1.78378	0.88016	0.17891	0.316337	0.637292	0.00285925	-1.24992	down
Lsat_1_v5_gn_7_34841	Nuclear transcription factor Y subunit A-8 GN=NFYA8 OS=Arabidopsis thaliana (Mouse-ear cress) PE=2 SV=2	PREDICTED: nuclear transcription factor Y subunit A-3-like [Populus euphratica]	9.04127	10.7017	10.5495	3.54373	3.13948	4.00566	1.60305e-18	-1.2495	down
Lsat_1_v5_gn_5_177780	--	--	7.90178	6.95456	7.49407	2.52318	3.36084	1.78154	0.00033315	-1.24941	down
Lsat_1_v5_gn_7_63981	--	MuDR family transposase isoform 1 [Theobroma cacao]	7.66388	10.3133	9.07249	3.08646	3.64943	3.61317	2.18711e-15	-1.24894	down
Lsat_1_v5_gn_1_28920	--	hypothetical protein CICLE_v10032657mg [Citrus clementina]	14.5471	11.7848	12.0491	5.15125	4.99969	3.90147	9.4716e-13	-1.24887	down
Lsat_1_v5_gn_4_68780	Uncharacterized GPI-anchored protein At4g28100 (Precursor) GN=At4g28100 OS=Arabidopsis thaliana (Mouse-ear cress) PE=1 SV=1	PREDICTED: uncharacterized GPI-anchored protein At4g28100 [Vitis vinifera]	23.0531	24.8097	24.9	8.67202	9.782	9.79111	5.12931e-35	-1.24884	down
Lsat_1_v5_gn_1_42980	Probable indole-3-pyruvate monooxygenase YUCCA4 GN=F2I11_210 OS=Arabidopsis thaliana (Mouse-ear cress) PE=1 SV=1	PREDICTED: flavin-containing monooxygenase YUCCA4-like [Cucumis sativus]	4.28565	5.1592	4.65508	1.88765	1.5124	1.96212	1.45374e-12	-1.2488	down
Lsat_1_v5_gn_4_179700	Lysine histidine transporter 1 GN=LHT1 OS=Arabidopsis thaliana (Mouse-ear cress) PE=1 SV=1	PREDICTED: vacuolar amino acid transporter 1-like [Malus domestica]	3.51591	5.45109	4.12562	1.46811	1.98619	1.36993	3.48824e-07	-1.24871	down
Lsat_1_v5_gn_3_35700	Probable metal-nicotianamine transporter YSL7 GN=YSL7 OS=Arabidopsis thaliana (Mouse-ear cress) PE=2 SV=1	hypothetical protein MIMGU_mgv1a002252mg [Erythranthe guttata]	2.4981	2.42196	1.9863	1.143	0.716742	0.714763	7.27385e-07	-1.24801	down
Lsat_1_v5_gn_7_102101	BES1/BZR1 homolog protein 4 GN=BEH4 OS=Arabidopsis thaliana (Mouse-ear cress) PE=1 SV=1	BES1/BZR1 4 -like protein [Gossypium arboreum]	15.284	16.3562	16.534	7.37598	5.15288	6.09241	8.70648e-19	-1.24658	down
Lsat_1_v5_gn_3_64980	Probable leucine-rich repeat receptor-like protein kinase At1g35710 (Precursor) GN=At1g35710 OS=Arabidopsis thaliana (Mouse-ear cress) PE=2 SV=1	PREDICTED: probable leucine-rich repeat receptor-like protein kinase At1g35710-like [Citrus sinensis]	0.270018	0.392944	0.23636	0.164084	0.040992	0.045923	0.00812968	-1.24454	down
Lactuca_sativa_newGene_5611	--	uncharacterized protein LOC111904992 isoform X1 [Lactuca sativa]	0.952377	1.11306	0.966128	0.368284	0.377994	0.320653	5.37032e-06	-1.24406	down
Lsat_1_v5_gn_7_111621	UDP-glycosyltransferase 89A2 GN=UGT89A2 OS=Arabidopsis thaliana (Mouse-ear cress) PE=2 SV=1	PREDICTED: UDP-glycosyltransferase 89A2-like [Citrus sinensis]	2.50417	0.917869	1.5102	0.869025	0.169766	0.519867	0.00424743	-1.24386	down
Lsat_1_v5_gn_1_65280	Histone H2B.10 GN=At5g22880 OS=Arabidopsis thaliana (Mouse-ear cress) PE=1 SV=3	histone H2B [Arabidopsis thaliana]	302.439	267.403	270.275	112.427	104.532	111.571	2.57872e-51	-1.24357	down
Lsat_1_v5_gn_2_65820	Protein TRANSPARENT TESTA 12 GN=F17J16_80 OS=Arabidopsis thaliana (Mouse-ear cress) PE=2 SV=1	PREDICTED: protein TRANSPARENT TESTA 12-like [Malus domestica]	3.58223	2.95176	3.36352	0.925128	1.52951	1.36672	1.59885e-07	-1.24263	down
Lsat_1_v5_gn_8_70880	--	PREDICTED: uncharacterized protein LOC104879528 [Vitis vinifera]	3.4742	3.50624	2.90892	1.26362	1.23501	1.19212	5.5713e-08	-1.24147	down
Lsat_1_v5_gn_5_165660	--	PREDICTED: uncharacterized protein LOC105161740 [Sesamum indicum]	22.4719	19.0806	17.5399	8.14915	7.36165	7.32164	8.80024e-18	-1.24027	down
Lsat_1_v5_gn_6_107660	Transcription factor bHLH93 GN=K21L13.16 OS=Arabidopsis thaliana (Mouse-ear cress) PE=1 SV=1	PREDICTED: transcription factor bHLH93-like [Nelumbo nucifera]	15.7644	14.9493	16.1858	5.89307	6.01464	6.34875	1.08994e-27	-1.24013	down
Lsat_1_v5_gn_8_98640	A/G-specific adenine DNA glycosylase GN=MYH OS=Arabidopsis thaliana (Mouse-ear cress) PE=3 SV=1	PREDICTED: A/G-specific adenine DNA glycosylase [Nicotiana sylvestris]	7.19079	8.36259	7.6832	3.40781	2.62512	3.2179	2.4921e-15	-1.23961	down
Lsat_1_v5_gn_1_64540	--	hypothetical protein CISIN_1g022123mg [Citrus sinensis]	2.91699	2.57549	3.26574	0.468742	1.39588	1.13411	0.00050727	-1.23917	down
Lactuca_sativa_newGene_589	FBD-associated F-box protein At3g52670 OS=Arabidopsis thaliana OX=3702 GN=At3g52670 PE=4 SV=2	F-box/FBD/LRR-repeat protein At4g26340-like isoform X1 [Lactuca sativa]	1.17319	0.692405	0.665278	0.269848	0.07555	0.378084	0.00928926	-1.23878	down
Lsat_1_v5_gn_8_132001	Flavin-containing monooxygenase FMO GS-OX-like 3 GN=At1g62620 OS=Arabidopsis thaliana (Mouse-ear cress) PE=2 SV=2	PREDICTED: flavin-containing monooxygenase FMO GS-OX5-like isoform X1 [Nicotiana tomentosiformis]	1.78952	3.3983	1.92585	0.639262	0.764786	0.922298	6.75565e-05	-1.23759	down
Lactuca_sativa_newGene_2968	--	RabGAP/TBC domain-containing protein, partial [Lactuca sativa]	1.42761	1.21894	1.63951	0.605749	0.322968	0.422279	0.000421628	-1.23709	down
Lsat_1_v5_gn_9_120180	30-kDa cleavage and polyadenylation specificity factor 30 {ECO:0000303|PubMed:18479511} OS=Arabidopsis thaliana (Mouse-ear cress) PE=1 SV=1	PREDICTED: YTH domain-containing family protein 1-like isoform X6 [Pyrus x bretschneideri]	4.56453	5.95524	5.85727	2.27522	1.99201	2.14288	8.87396e-13	-1.23695	down
Lsat_1_v5_gn_1_32181	--	PREDICTED: uncharacterized protein LOC105158317 [Sesamum indicum]	3.21222	2.4846	2.50404	1.09413	0.611827	1.3262	2.66975e-06	-1.235	down
Lactuca_sativa_newGene_7243	--	uncharacterized protein LOC111883429 [Lactuca sativa]	2.0557	2.03206	1.94253	0.558484	0.982473	0.315282	0.00136173	-1.23368	down
Lsat_1_v5_gn_9_103341	Chlorophyll a-b binding protein 8, chloroplastic (Precursor) GN=CAB8 OS=Solanum lycopersicum (Tomato) PE=3 SV=1	hypothetical protein AALP_AA2G029600 [Arabis alpina]	51.9807	32.6194	33.2406	13.0774	17.5861	14.227	4.72302e-09	-1.23281	down
Lsat_1_v5_gn_2_6921	Phospholipase D delta GN=PLDDELTA OS=Arabidopsis thaliana (Mouse-ear cress) PE=1 SV=2	PREDICTED: phospholipase D delta-like [Vitis vinifera]	4.04148	3.55456	3.26156	1.71736	1.22315	1.16363	3.61624e-08	-1.23075	down
Lsat_1_v5_gn_5_55060	--	--	4.61635	4.01011	4.08411	1.77198	1.51507	0.341542	0.00968672	-1.23006	down
Lsat_1_v5_gn_6_114601	Probable receptor-like protein kinase At1g80640 (Precursor) GN=At1g80640 OS=Arabidopsis thaliana (Mouse-ear cress) PE=2 SV=1	PREDICTED: probable receptor-like protein kinase At1g80640 [Nicotiana sylvestris]	8.86034	9.64494	9.10556	3.73188	3.10425	4.03758	2.1217e-21	-1.22945	down
Lsat_1_v5_gn_2_114320	Patatin-like protein 7 GN=PLP7 OS=Arabidopsis thaliana (Mouse-ear cress) PE=2 SV=1	PREDICTED: patatin-like protein 6 [Vitis vinifera]	2.93084	2.6017	2.73461	1.02113	1.21416	0.943716	6.58249e-10	-1.22903	down
Lsat_1_v5_gn_9_14181	--	hypothetical protein POPTR_0013s15140g [Populus trichocarpa]	18.4872	19.4039	18.8336	7.7769	7.03511	7.54592	2.18944e-45	-1.22857	down
Lsat_1_v5_gn_9_102901	--	PREDICTED: uncharacterized protein LOC100244248 isoform X2 [Vitis vinifera]	4.25721	5.07874	4.88537	2.04241	1.48405	1.9994	7.65407e-15	-1.22678	down
Lsat_1_v5_gn_9_5080	Uncharacterized mitochondrial protein AtMg00030 GN=AtMg00030 OS=Arabidopsis thaliana (Mouse-ear cress) PE=4 SV=1	hypothetical protein NitaMp027 [Nicotiana tabacum]	12.4482	25.0188	40.1457	10.0091	11.666	5.47342	0.000476344	-1.22525	down
Lsat_1_v5_gn_2_2940	--	protein with unknown function [Ricinus communis]	1.24875	2.0531	2.05064	0.622005	0.553748	0.541293	0.000629318	-1.22448	down
Lsat_1_v5_gn_9_54581	Dehydration-responsive element-binding protein 1B GN=M7J2.140 OS=Arabidopsis thaliana (Mouse-ear cress) PE=2 SV=2	DREB1B [Cichorium intybus]	8.43445	6.68332	8.18734	3.3205	2.20748	3.05807	1.65484e-05	-1.22362	down
Lsat_1_v5_gn_8_152721	Alpha-galactosidase (Precursor) OS=Cyamopsis tetragonoloba (Guar) PE=1 SV=1	PREDICTED: uncharacterized protein LOC105168326 [Sesamum indicum]	27.6025	31.068	29.5082	11.0043	11.8017	12.215	2.32141e-50	-1.22164	down
Lsat_1_v5_gn_1_2021	--	PREDICTED: rhamnogalacturonate lyase B-like isoform X1 [Citrus sinensis]	3.71291	4.69692	4.1535	1.44794	1.69058	1.60261	2.00701e-12	-1.22086	down
Lsat_1_v5_gn_5_4540	Probable histone H2A.3 GN=At4g27230 OS=Arabidopsis thaliana (Mouse-ear cress) PE=1 SV=1	PREDICTED: probable histone H2A.1 [Brassica rapa]	590.872	379.412	416.356	177.517	188.096	164.172	1.57025e-07	-1.22042	down
Lsat_1_v5_gn_8_111160	Probable phytol kinase 3, chloroplastic (Precursor) OS=Glycine max (Soybean) PE=2 SV=1	Phytol kinase 1, chloroplast precursor, putative [Ricinus communis]	1.43852	1.2607	0.889674	0.411503	0.115344	0.548939	0.00669518	-1.2204	down
Lsat_1_v5_gn_8_120241	Uncharacterized protein At1g04910 GN=At1g04910 OS=Arabidopsis thaliana (Mouse-ear cress) PE=2 SV=1	O-fucosyltransferase family protein [Theobroma cacao]	1.13668	1.64283	1.54875	0.30495	0.472518	0.768807	0.000342153	-1.21974	down
Lactuca_sativa_newGene_3286	Nuclear transcription factor Y subunit B-3 OS=Arabidopsis thaliana OX=3702 GN=NFYB3 PE=1 SV=1	nuclear transcription factor Y subunit B-like [Lactuca sativa]	2.66591	1.87644	1.44401	0.770724	0.543975	0.810793	0.000944254	-1.21845	down
Lsat_1_v5_gn_3_55161	Kirola {ECO:0000303|PubMed:21309790} OS=Actinidia deliciosa (Kiwi) PE=1 SV=1	unnamed protein product [Coffea canephora]	77.4761	65.8779	65.0308	27.2605	28.5063	26.7212	9.97571e-28	-1.21798	down
Lsat_1_v5_gn_5_155800	Probable auxin efflux carrier component 1c GN=P0479H10.14 OS=Oryza sativa subsp. japonica (Rice) PE=2 SV=1	auxin:hydrogen symporter/transporter [Zinnia violacea]	30.1647	32.5793	33.6858	12.3233	12.9017	13.1654	8.09971e-58	-1.21768	down
Lsat_1_v5_gn_0_24721	Probable histone H2A.1 GN=At1g51060 OS=Arabidopsis thaliana (Mouse-ear cress) PE=1 SV=1	PREDICTED: probable histone H2A.1 [Solanum lycopersicum]	332.252	222.001	226.14	99.3215	108.321	91.03	2.10056e-07	-1.21674	down
Lsat_1_v5_gn_8_84340	Gamma-glutamyl phosphate reductase GN=P5CS OS=Mesembryanthemum crystallinum (Common ice plant) PE=2 SV=1	P5CS2 [Helianthus tuberosus]	24.0728	23.9107	24.0824	9.9175	9.91096	8.92444	7.4322e-46	-1.21548	down
Lsat_1_v5_gn_2_111800	Latex serine proteinase inhibitor OS=Carica papaya (Papaya) PE=1 SV=1	PREDICTED: miraculin [Vitis vinifera]	22.8587	18.2279	18.4265	6.41297	8.52939	8.33762	1.38261e-12	-1.21454	down
Lactuca_sativa_newGene_4432	--	--	4.67683	4.62908	3.2184	1.3539	1.82569	1.30275	0.000220462	-1.21452	down
Lsat_1_v5_gn_9_55940	--	PREDICTED: uncharacterized protein LOC105129657 isoform X2 [Populus euphratica]	4.69934	5.15486	4.53033	2.04013	1.99763	1.29889	8.50944e-06	-1.21452	down
Lactuca_sativa_newGene_3490	--	--	1.72942	1.13827	1.09264	0.292448	0.631171	0.39792	0.00206236	-1.21225	down
Lsat_1_v5_gn_8_148540	Trafficking protein particle complex II-specific subunit 130 homolog {ECO:0000305} OS=Arabidopsis thaliana (Mouse-ear cress) PE=1 SV=1	unnamed protein product [Vitis vinifera]	1.45052	1.27597	0.725696	0.332511	0.353421	0.394832	0.00125184	-1.20937	down
Lsat_1_v5_gn_8_9221	21 kDa protein (Precursor) OS=Daucus carota (Wild carrot) PE=2 SV=1	PREDICTED: 21 kDa protein-like [Pyrus x bretschneideri]	4.23843	2.83737	3.05775	1.30053	0.804548	1.51926	0.000419039	-1.20915	down
Lsat_1_v5_gn_5_37621	--	PREDICTED: protein timeless homolog [Sesamum indicum]	11.4638	14.7722	14.1627	5.47608	5.45592	5.15346	7.5096e-31	-1.20915	down
Lsat_1_v5_gn_8_8600	Copper transport protein ATX1 GN=ATX1 OS=Arabidopsis thaliana (Mouse-ear cress) PE=1 SV=1	PREDICTED: heavy metal-associated isoprenylated plant protein 26 [Nelumbo nucifera]	30.4093	30.2798	27.3257	12.1829	12.1812	8.74464	8.45092e-13	-1.20747	down
Lsat_1_v5_gn_9_112460	--	PREDICTED: histone deacetylase 6 [Nicotiana tomentosiformis]	7.43635	3.07639	4.81654	2.54563	1.62091	1.51924	0.000393263	-1.2074	down
Lsat_1_v5_gn_9_74300	Transcription factor bHLH96 GN=T9N14.4 OS=Arabidopsis thaliana (Mouse-ear cress) PE=2 SV=1	PREDICTED: transcription factor bHLH94-like [Nicotiana sylvestris]	0.899244	1.27034	1.04763	0.342523	0.213325	0.558043	0.00137383	-1.20683	down
Lsat_1_v5_gn_2_83781	--	conserved hypothetical protein [Ricinus communis]	2.92437	2.30237	2.32685	0.697162	1.00031	0.911647	6.45661e-05	-1.20671	down
Lactuca_sativa_newGene_363	--	--	2.13743	2.4519	2.08944	1.02331	0.337927	0.926316	0.00135239	-1.20632	down
Lsat_1_v5_gn_5_90860	--	PREDICTED: alpha/beta hydrolase domain-containing protein 17B-like [Nicotiana sylvestris]	7.32684	8.18658	7.53898	2.88801	3.33865	2.86152	5.87276e-15	-1.20578	down
Lactuca_sativa_newGene_6396	--	hypothetical protein LSAT_9X93661 [Lactuca sativa]	2.75754	2.6407	2.15873	0.932415	1.06761	0.765077	5.50152e-05	-1.20474	down
Lsat_1_v5_gn_1_35700	--	PREDICTED: uncharacterized protein LOC103719530 isoform X2 [Phoenix dactylifera]	49.0288	27.1617	31.2886	13.6952	14.9789	13.0699	3.30586e-08	-1.20404	down
Lsat_1_v5_gn_6_31481	Cation/calcium exchanger 1 OS=Arabidopsis thaliana (Mouse-ear cress) PE=2 SV=1	Sodium/potassium/calcium exchanger 6 precursor, putative [Ricinus communis]	6.32373	7.40962	8.13198	2.76616	2.69261	3.20019	4.7842e-15	-1.2032	down
Lsat_1_v5_gn_5_73100	--	--	5.24366	5.86648	5.91281	1.97693	1.95897	1.99077	9.20129e-09	-1.20311	down
Lactuca_sativa_newGene_3427	--	--	2.07067	2.50495	2.03503	0.92299	0.72932	0.754581	0.000108313	-1.20075	down
Lsat_1_v5_gn_4_70241	--	PREDICTED: uncharacterized protein LOC104113246 [Nicotiana tomentosiformis]	17.5357	17.4185	17.2248	6.06289	8.50039	6.10285	1.61661e-14	-1.20031	down
Lsat_1_v5_gn_2_60141	DNA polymerase eta OS=Arabidopsis thaliana (Mouse-ear cress) PE=1 SV=1	PREDICTED: DNA polymerase eta-like isoform X2 [Pyrus x bretschneideri]	5.15437	5.47876	4.66802	2.01121	1.58341	2.40055	1.59857e-10	-1.20002	down
Lsat_1_v5_gn_5_102781	--	PREDICTED: uncharacterized protein LOC101243829 [Solanum lycopersicum]	31.8079	30.5537	28.1766	11.8637	12.0321	12.4747	3.26005e-35	-1.1996	down
Lsat_1_v5_gn_3_69580	Probable helicase MAGATAMA 3 GN=MAA3 OS=Arabidopsis thaliana (Mouse-ear cress) PE=2 SV=1	PREDICTED: uncharacterized protein LOC103322333 [Prunus mume]	0.391607	0.803119	0.476142	0.209189	0.107098	0.246555	0.0030549	-1.19921	down
Lactuca_sativa_newGene_5831	Probable histone H2A variant 3 OS=Oryza sativa subsp. japonica OX=39947 GN=Os03g0743400 PE=2 SV=1	PREDICTED: probable histone H2A variant 2 [Daucus carota subsp. sativus]	147.598	130.225	134.817	55.0959	56.3213	55.2654	6.02617e-48	-1.19658	down
Lsat_1_v5_gn_8_135921	--	PREDICTED: uncharacterized protein LOC105178478 [Sesamum indicum]	187.552	170.892	173.245	71.9813	73.2915	69.6561	1.56842e-55	-1.19624	down
Lsat_1_v5_gn_0_24701	Probable histone H2A.2 GN=At3g20670 OS=Arabidopsis thaliana (Mouse-ear cress) PE=1 SV=1	PREDICTED: probable histone H2A.3 [Nelumbo nucifera]	138.96	68.088	85.6943	36.2235	35.97	36.3616	0.000215969	-1.19615	down
Lactuca_sativa_newGene_340	--	hypothetical protein LSAT_4X164220 [Lactuca sativa]	19.4504	12.8659	16.445	6.84907	6.24759	5.9666	2.41374e-10	-1.19614	down
Lsat_1_v5_gn_6_76100	Major allergen Pru ar 1 OS=Prunus armeniaca (Apricot) PE=1 SV=1	unnamed protein product [Coffea canephora]	6.29872	5.02799	5.79408	2.13001	2.19109	2.26269	6.64775e-07	-1.19581	down
Lactuca_sativa_newGene_5170	Fe-S cluster assembly factor HCF101, chloroplastic OS=Arabidopsis thaliana OX=3702 GN=HCF101 PE=1 SV=1	uncharacterized protein LOC111917095 [Lactuca sativa]	0.797823	1.35272	1.08125	0.282842	0.257048	0.589286	0.00158524	-1.19577	down
Lsat_1_v5_gn_2_69401	Protein RSI-1 (Precursor) GN=RSI-1 OS=Solanum lycopersicum (Tomato) PE=2 SV=1	GASA-like protein GEG4 [Gerbera hybrid cultivar]	6.84807	7.24196	7.66232	2.78195	2.54368	3.18377	3.88311e-09	-1.19564	down
Lsat_1_v5_gn_3_65541	Probable serine/threonine protein kinase IREH1 {ECO:0000305} OS=Arabidopsis thaliana (Mouse-ear cress) PE=1 SV=1	PREDICTED: serine/threonine-protein kinase 38-like isoform X2 [Sesamum indicum]	12.2872	14.0512	8.80469	5.75736	4.8569	4.04462	1.06477e-06	-1.19547	down
Lsat_1_v5_gn_9_48641	Monosaccharide-sensing protein 2 GN=MSSP2 OS=Arabidopsis thaliana (Mouse-ear cress) PE=1 SV=2	PREDICTED: monosaccharide-sensing protein 2-like isoform X1 [Solanum tuberosum]	0.675223	0.558877	0.472904	0.124339	0.209489	0.247101	0.00151279	-1.19499	down
Lsat_1_v5_gn_9_102560	U-box domain-containing protein 11 GN=PUB11 OS=Arabidopsis thaliana (Mouse-ear cress) PE=2 SV=2	hypothetical protein CISIN_1g017249mg [Citrus sinensis]	1.36227	1.61691	1.30707	0.421441	0.391644	0.735421	0.000459279	-1.19388	down
Lactuca_sativa_newGene_277	--	--	1.59932	1.70639	1.80056	0.934332	0.774903	0.266808	0.00183075	-1.19359	down
Lsat_1_v5_gn_8_89360	DNA-directed RNA polymerase subunit 10-like protein GN=NRPB10L OS=Arabidopsis thaliana (Mouse-ear cress) PE=3 SV=1	RNA polymerases N / 8 kDa subunit [Theobroma cacao]	36.3905	25.8304	24.8522	12.7269	11.954	10.1961	2.32123e-11	-1.19063	down
Lsat_1_v5_gn_3_38341	MLP-like protein 31 GN=MLP31 OS=Arabidopsis thaliana (Mouse-ear cress) PE=2 SV=2	unnamed protein product [Coffea canephora]	30.9375	24.5212	25.1888	11.1473	10.8686	10.3033	6.6081e-17	-1.19018	down
Lsat_1_v5_gn_2_116981	--	hypothetical protein PRUPE_ppa006379mg [Prunus persica]	51.2956	54.3627	39.8903	21.9416	17.5695	19.0215	8.71719e-20	-1.18989	down
Lsat_1_v5_gn_0_740	Serine/threonine-protein kinase HT1 GN=HT1 OS=Arabidopsis thaliana (Mouse-ear cress) PE=1 SV=1	ACT-like protein tyrosine kinase family protein isoform 1 [Theobroma cacao]	5.72461	5.57508	6.17023	2.19728	2.05827	2.66722	1.09086e-15	-1.18835	down
Lsat_1_v5_gn_2_69361	HMG-Y-related protein A OS=Glycine max (Soybean) PE=2 SV=1	PREDICTED: HMG-Y-related protein A-like [Solanum tuberosum]	702.067	679.962	678.093	273.879	279.482	285.742	1.63312e-91	-1.18823	down
Lsat_1_v5_gn_8_24121	Probable tocopherol O-methyltransferase, chloroplastic (Precursor) GN=OJ1111_E07.25 OS=Oryza sativa subsp. japonica (Rice) PE=2 SV=1	gamma-tocopherol methyltransferase [Lactuca sativa]	9.24262	5.55809	7.07294	3.22974	3.18833	1.99977	4.43616e-06	-1.18781	down
Lsat_1_v5_gn_9_124981	Zinc-finger homeodomain protein 3 GN=T8K22.16 OS=Arabidopsis thaliana (Mouse-ear cress) PE=1 SV=1	Homeobox protein 31 [Theobroma cacao]	26.9644	25.0059	27.0117	11.2814	10.8672	9.79347	1.1918e-28	-1.18725	down
Lsat_1_v5_gn_1_49781	Alpha-ketoglutarate-dependent dioxygenase alkB GN=At1g11780 OS=Arabidopsis thaliana (Mouse-ear cress) PE=2 SV=2	conserved hypothetical protein [Ricinus communis]	42.7203	40.5212	41.6553	17.4384	16.9056	17.5924	1.79134e-57	-1.18718	down
Lsat_1_v5_gn_8_128741	B-box zinc finger protein 19 {ECO:0000303|PubMed:19920209} OS=Arabidopsis thaliana (Mouse-ear cress) PE=2 SV=1	putative salt tolerance-like protein [Morus notabilis]	12.0121	10.8867	12.2021	5.27712	4.00731	4.81029	2.57386e-16	-1.18704	down
Lsat_1_v5_gn_3_38541	MLP-like protein 31 GN=MLP31 OS=Arabidopsis thaliana (Mouse-ear cress) PE=2 SV=2	unnamed protein product [Coffea canephora]	4.40154	3.69462	3.77135	1.89182	1.48511	1.10718	2.41752e-05	-1.18619	down
Lsat_1_v5_gn_8_78900	Histone H4 variant TH091 OS=Triticum aestivum (Wheat) PE=3 SV=2	histone H4 [Zea mays]	278.698	244.369	187.401	82.4352	104.294	104.999	4.61642e-15	-1.18493	down
Lsat_1_v5_gn_8_64421	Protein ECERIFERUM 3 GN=MTI20.3 OS=Arabidopsis thaliana (Mouse-ear cress) PE=1 SV=1	Fatty acid hydroxylase superfamily [Theobroma cacao]	1.07326	1.26366	1.04887	0.332369	0.439497	0.486917	0.000168772	-1.18388	down
Lsat_1_v5_gn_5_83241	--	PREDICTED: uncharacterized protein LOC100247938 [Vitis vinifera]	16.0356	17.2784	16.3217	6.26161	6.36563	7.54238	2.141e-34	-1.18374	down
Lsat_1_v5_gn_2_76261	MIP18 family protein At1g68310 GN=At1g68310 OS=Arabidopsis thaliana (Mouse-ear cress) PE=2 SV=2	PREDICTED: MIP18 family protein At1g68310-like [Solanum tuberosum]	7.06731	5.631	6.97503	1.63866	2.6295	3.35139	1.27541e-05	-1.18346	down
Lsat_1_v5_gn_1_39200	Uncharacterized protein At3g61260 GN=At3g61260 OS=Arabidopsis thaliana (Mouse-ear cress) PE=1 SV=1	PREDICTED: uncharacterized protein LOC101246610 [Solanum lycopersicum]	6.03467	6.1742	7.64325	2.78424	2.33381	2.76061	2.18489e-12	-1.18229	down
Lsat_1_v5_gn_9_22461	Probable histone H2B.1 OS=Medicago truncatula (Barrel medic) PE=1 SV=3	PREDICTED: probable histone H2B.3 [Populus euphratica]	451.262	378.806	372.213	160.967	163.202	165.967	6.19837e-36	-1.18202	down
Lsat_1_v5_gn_4_64021	Phosphatidylinositol/phosphatidylcholine transfer protein SFH2 GN=SFH2 OS=Arabidopsis thaliana (Mouse-ear cress) PE=2 SV=1	PREDICTED: phosphatidylinositol/phosphatidylcholine transfer protein SFH9 [Phoenix dactylifera]	29.3944	34.9185	32.6661	13.7115	12.7556	12.9666	1.0299e-35	-1.18177	down
Lsat_1_v5_gn_1_64481	Probable glucuronoxylan glucuronosyltransferase F8H GN=F8H OS=Arabidopsis thaliana (Mouse-ear cress) PE=2 SV=1	PREDICTED: probable glucuronoxylan glucuronosyltransferase IRX7 isoform X1 [Vitis vinifera]	10.413	11.2709	11.6044	4.17407	4.87416	4.71695	1.84785e-24	-1.18101	down
Lsat_1_v5_gn_8_72200	Proliferating cell nuclear antigen GN=PCNA OS=Nicotiana tabacum (Common tobacco) PE=2 SV=1	PREDICTED: proliferating cell nuclear antigen [Sesamum indicum]	97.9678	94.325	95.7646	42.6872	38.6454	36.1721	1.16011e-44	-1.18091	down
Lsat_1_v5_gn_2_16181	F-box protein PP2-B10 GN=PP2B10 OS=Arabidopsis thaliana (Mouse-ear cress) PE=1 SV=1	PREDICTED: F-box protein PP2-B10-like [Nicotiana sylvestris]	2.71261	2.40747	3.59367	1.12843	0.995331	1.26327	4.4465e-06	-1.17993	down
Lsat_1_v5_gn_4_17680	3-ketoacyl-CoA synthase 6 GN=T26J14.10 OS=Arabidopsis thaliana (Mouse-ear cress) PE=1 SV=1	PREDICTED: 3-ketoacyl-CoA synthase 6 [Glycine max]	121.67	128.56	130.112	51.5451	50.5679	53.8821	5.65193e-94	-1.17782	down
Lsat_1_v5_gn_2_36840	Uncharacterized oxidoreductase At1g06690, chloroplastic (Precursor) GN=At1g06690 OS=Arabidopsis thaliana (Mouse-ear cress) PE=2 SV=1	PREDICTED: uncharacterized oxidoreductase At1g06690, chloroplastic-like [Pyrus x bretschneideri]	2.49365	3.67981	2.23679	1.22212	0.698547	1.26227	7.99837e-05	-1.17767	down
Lsat_1_v5_gn_9_111820	Mitotic checkpoint protein BUB3.1 GN=BUB3.1 OS=Arabidopsis thaliana (Mouse-ear cress) PE=1 SV=1	PREDICTED: mitotic checkpoint protein BUB3.1 [Nicotiana tomentosiformis]	31.0915	32.2704	31.2416	13.7261	12.1776	12.7382	1.66618e-41	-1.17751	down
Lsat_1_v5_gn_9_53261	--	Kinase superfamily protein isoform 1 [Theobroma cacao]	1.50139	1.89139	1.81374	0.777429	0.646366	0.623656	2.96194e-08	-1.17693	down
Lsat_1_v5_gn_2_60801	--	PREDICTED: uncharacterized protein LOC103333479 [Prunus mume]	7.32267	4.39103	4.0444	1.87289	2.41084	1.27742	0.000516228	-1.17614	down
Lsat_1_v5_gn_6_60661	--	PREDICTED: uncharacterized protein LOC100245254 [Vitis vinifera]	12.3082	12.2361	12.5229	4.49905	5.54645	5.11488	1.27478e-20	-1.17608	down
Lsat_1_v5_gn_7_37320	--	hypothetical protein CISIN_1g032019mg [Citrus sinensis]	4.41794	2.56347	3.00199	0.951193	1.57813	1.01275	0.00164824	-1.17608	down
Lsat_1_v5_gn_9_37021	Solute carrier family 40 member 2 GN=F12E4.370 OS=Arabidopsis thaliana (Mouse-ear cress) PE=2 SV=1	hypothetical protein CICLE_v10011564mg [Citrus clementina]	3.81732	4.2253	3.7743	1.69363	1.36812	1.48215	1.29653e-11	-1.17597	down
Lsat_1_v5_gn_6_11381	Soluble inorganic pyrophosphatase GN=PPA OS=Solanum tuberosum (Potato) PE=2 SV=1	hypothetical protein MIMGU_mgv1a011868mg [Erythranthe guttata]	6.23224	6.01079	6.94894	1.94316	3.33097	2.27246	2.80843e-07	-1.1757	down
Lsat_1_v5_gn_5_129701	Probable inactive 2-oxoglutarate-dependent dioxygenase AOP2 GN=AOP2 OS=Arabidopsis thaliana (Mouse-ear cress) PE=2 SV=1	unnamed protein product [Coffea canephora]	2.63898	2.54066	1.93297	0.972464	0.886254	0.667746	0.000156925	-1.17548	down
Lsat_1_v5_gn_8_79401	Protein POLYCHOME GN=T24P15.17 OS=Arabidopsis thaliana (Mouse-ear cress) PE=1 SV=1	hypothetical protein CICLE_v10005700mg [Citrus clementina]	30.7268	28.465	27.2717	12.0148	10.4137	12.876	1.53676e-25	-1.17372	down
Lsat_1_v5_gn_2_17440	Zinc finger CCCH domain-containing protein 3 OS=Oryza sativa subsp. japonica (Rice) PE=2 SV=2	PREDICTED: zinc finger CCCH domain-containing protein 3 isoform X1 [Vitis vinifera]	12.9815	7.56273	9.66779	3.62479	4.21061	3.72508	1.55322e-05	-1.17304	down
Lsat_1_v5_gn_8_22980	Histone H2B.3 (Fragment) GN=H2B-3 OS=Solanum lycopersicum (Tomato) PE=2 SV=1	unknown [Medicago truncatula]	167.593	120.12	135.137	58.6656	56.0856	57.7915	2.55673e-20	-1.17304	down
Lsat_1_v5_gn_1_11360	--	PREDICTED: uncharacterized protein LOC104092070 [Nicotiana tomentosiformis]	0.754832	0.903431	0.875803	0.354283	0.252615	0.312994	0.000674565	-1.17303	down
Lsat_1_v5_gn_4_179941	--	PREDICTED: inositol hexakisphosphate and diphosphoinositol-pentakisphosphate kinase 2-like isoform X1 [Citrus sinensis]	1.59132	1.30582	2.23472	1.12909	0.622536	0.367189	4.60876e-05	-1.17279	down
Lsat_1_v5_gn_2_24040	Embryonic protein DC-8 OS=Daucus carota (Wild carrot) PE=3 SV=1	PREDICTED: embryonic protein DC-8-like [Nicotiana sylvestris]	15.8	15.3126	14.2009	5.78385	6.48783	6.10213	1.34077e-15	-1.17254	down
Lsat_1_v5_gn_3_55680	Cysteine-rich receptor-like protein kinase 19 (Precursor) GN=CRK19 OS=Arabidopsis thaliana (Mouse-ear cress) PE=2 SV=2	PREDICTED: putative receptor-like protein kinase At4g00960 [Eucalyptus grandis]	2.31044	3.40081	3.07069	1.50296	1.11092	1.05811	1.42776e-05	-1.172	down
Lsat_1_v5_gn_9_108380	Glucose-1-phosphate adenylyltransferase large subunit 1 (Fragment) GN=AGPS1 OS=Solanum tuberosum (Potato) PE=2 SV=1	PREDICTED: glucose-1-phosphate adenylyltransferase large subunit 1 [Vitis vinifera]	25.0791	27.118	25.8823	10.8547	10.1503	11.062	4.65592e-53	-1.17198	down
Lsat_1_v5_gn_3_6260	E3 ubiquitin-protein ligase At3g02290 OS=Arabidopsis thaliana (Mouse-ear cress) PE=2 SV=1	PREDICTED: E3 ubiquitin-protein ligase At3g02290 [Vitis vinifera]	3.27858	3.68233	3.63062	1.39955	1.63563	0.967973	1.07279e-05	-1.17158	down
Lsat_1_v5_gn_8_128180	Histone H2A.1 OS=Solanum lycopersicum (Tomato) PE=2 SV=1	PREDICTED: histone H2A.1 [Pyrus x bretschneideri]	240.522	179.713	185.648	88.1446	84.1708	75.1714	3.55248e-20	-1.17143	down
Lsat_1_v5_gn_6_99580	Histone H3.2 GN=B34 OS=Nicotiana tabacum (Common tobacco) PE=1 SV=1	PREDICTED: histone H3.2-like [Solanum lycopersicum]	463.802	393.658	401.509	165.057	174.581	178.098	3.38556e-38	-1.17011	down
Lsat_1_v5_gn_8_62500	Histidine--tRNA ligase OS=Oryza sativa subsp. japonica (Rice) PE=2 SV=2	PREDICTED: histidine--tRNA ligase [Vitis vinifera]	0.521437	0.740918	0.684603	0.240744	0.262583	0.163754	0.00157901	-1.16997	down
Lsat_1_v5_gn_1_69581	Fanconi-associated nuclease 1 homolog GN=At1g48360 OS=Arabidopsis thaliana (Mouse-ear cress) PE=2 SV=2	PREDICTED: fanconi-associated nuclease 1 homolog isoform X2 [Vitis vinifera]	3.78081	4.83985	4.20432	1.59522	1.76621	1.96006	2.6724e-14	-1.16887	down
Lsat_1_v5_gn_8_94420	Probable histone H2A variant 3 OS=Oryza sativa subsp. japonica (Rice) PE=2 SV=1	PREDICTED: probable histone H2A variant 3 [Sesamum indicum]	179.413	108.886	122.893	59.5173	56.7037	54.9447	6.5234e-13	-1.16734	down
Lsat_1_v5_gn_6_17261	SWI/SNF complex component SNF12 homolog GN=At5g14170 OS=Arabidopsis thaliana (Mouse-ear cress) PE=1 SV=1	PREDICTED: protein TRI1-like [Nicotiana tomentosiformis]	23.4955	18.3114	17.478	9.12728	7.32627	7.44097	4.68484e-11	-1.1668	down
Lsat_1_v5_gn_9_27640	Chaperone protein dnaJ 6 GN=MOJ9.8 OS=Arabidopsis thaliana (Mouse-ear cress) PE=2 SV=1	PREDICTED: chaperone protein dnaJ 6-like [Nicotiana sylvestris]	38.7412	35.1027	39.5539	15.482	15.4154	15.9108	1.56575e-35	-1.16636	down
Lsat_1_v5_gn_3_122280	Putative SWI/SNF-related matrix-associated actin-dependent regulator of chromatin subfamily A member 3-like 3 GN=At5g43530 OS=Arabidopsis thaliana (Mouse-ear cress) PE=3 SV=1	hypothetical protein MIMGU_mgv1a024873mg, partial [Erythranthe guttata]	12.0044	14.7486	12.4886	7.29265	5.05305	5.30489	1.84609e-24	-1.16623	down
Lsat_1_v5_gn_3_9301	--	--	3.95557	4.00446	2.32151	1.20918	1.30606	1.29896	0.000384014	-1.166	down
Lactuca_sativa_newGene_3106	--	uncharacterized protein LOC111886941 [Lactuca sativa]	1.53515	2.97672	2.16372	0.965002	0.715357	0.733093	0.000587107	-1.16498	down
Lsat_1_v5_gn_8_99561	Pathogenesis-related genes transcriptional activator PTI6 GN=PTI6 OS=Solanum lycopersicum (Tomato) PE=2 SV=1	PREDICTED: pathogenesis-related genes transcriptional activator PTI6-like [Nicotiana tomentosiformis]	13.6857	13.7974	12.4326	5.27259	5.37207	5.65397	9.42307e-19	-1.1644	down
Lsat_1_v5_gn_8_156221	Quinone oxidoreductase-like protein At1g23740, chloroplastic (Precursor) GN=At1g23740 OS=Arabidopsis thaliana (Mouse-ear cress) PE=1 SV=2	quinone oxidoreductase-like protein [Helianthus annuus]	20.0124	16.4483	17.9191	7.09597	7.30893	7.86641	6.26335e-19	-1.16372	down
Lsat_1_v5_gn_6_113040	Protein CHROMOSOME TRANSMISSION FIDELITY 7 GN=F3L17.7 OS=Arabidopsis thaliana (Mouse-ear cress) PE=1 SV=1	PREDICTED: protein CHROMOSOME TRANSMISSION FIDELITY 7-like [Vitis vinifera]	5.18561	4.87293	4.05675	1.55695	1.73374	1.31034	2.99083e-08	-1.16302	down
Lsat_1_v5_gn_4_57601	Cysteine-rich receptor-like protein kinase 29 (Precursor) GN=CRK29 OS=Arabidopsis thaliana (Mouse-ear cress) PE=2 SV=1	PREDICTED: putative receptor-like protein kinase At4g00960 [Vitis vinifera]	6.78728	7.32504	8.11296	2.09078	2.1919	1.80886	6.76444e-08	-1.1623	down
Lsat_1_v5_gn_3_54021	Probable histone chaperone ASF1A GN=F4N21.13 OS=Arabidopsis thaliana (Mouse-ear cress) PE=2 SV=1	PREDICTED: probable histone chaperone ASF1A [Malus domestica]	17.5611	16.7319	17.9567	7.70588	6.56273	7.1708	2.59323e-20	-1.16212	down
Lactuca_sativa_newGene_4304	--	hypothetical protein TSUD_180360 [Trifolium subterraneum]	1.19351	1.4093	1.15646	0.506542	0.575735	0.317293	0.000337713	-1.16036	down
Lsat_1_v5_gn_0_8820	--	--	5.18553	4.33103	4.3702	1.86136	1.65273	1.86501	1.07457e-05	-1.15904	down
Lsat_1_v5_gn_1_37000	Protein SAWADEE HOMEODOMAIN HOMOLOG 1 GN=F9L1.16 OS=Arabidopsis thaliana (Mouse-ear cress) PE=1 SV=1	conserved hypothetical protein [Ricinus communis]	13.213	12.0608	12.5382	5.16796	4.86839	6.01787	9.65664e-17	-1.1586	down
Lsat_1_v5_gn_4_106580	Dynein 8 kDa light chain, flagellar outer arm OS=Chlamydomonas reinhardtii (Chlamydomonas smithii) PE=1 SV=1	PREDICTED: uncharacterized protein LOC105157149 [Sesamum indicum]	22.0401	27.0139	24.5157	10.4955	9.96253	9.90713	1.43497e-27	-1.15787	down
Lactuca_sativa_newGene_6161	Replication protein A 32 kDa subunit A OS=Arabidopsis thaliana OX=3702 GN=RPA2A PE=1 SV=2	uncharacterized protein LOC111909400 [Lactuca sativa]	1.31014	1.38112	1.57675	0.484475	0.560086	0.575512	0.000289741	-1.15691	down
Lsat_1_v5_gn_5_102860	Rac-like GTP-binding protein ARAC7 GN=F25O24.70 OS=Arabidopsis thaliana (Mouse-ear cress) PE=1 SV=1	PREDICTED: rac-like GTP-binding protein ARAC7 isoform X2 [Vitis vinifera]	33.6427	38.2987	39.3617	13.3237	16.5446	16.0072	1.4376e-19	-1.15661	down
Lactuca_sativa_newGene_535	--	--	8.52692	8.1284	9.05442	3.14133	3.72768	3.58801	6.63206e-11	-1.15653	down
Lactuca_sativa_newGene_6128	--	hypothetical protein LSAT_2X3141 [Lactuca sativa]	25.8067	19.2597	18.0505	8.33424	8.69208	8.65251	2.81636e-11	-1.1563	down
Lsat_1_v5_gn_4_91821	Pectinesterase U1 (Precursor) GN=PMEU1 OS=Solanum lycopersicum (Tomato) PE=2 SV=1	PREDICTED: pectinesterase/pectinesterase inhibitor U1 [Nicotiana tomentosiformis]	0.852891	1.01904	1.10562	0.307131	0.312767	0.500366	0.000514409	-1.15581	down
Lsat_1_v5_gn_8_71421	Auxin-induced protein 6B OS=Glycine max (Soybean) PE=2 SV=1	PREDICTED: uncharacterized protein LOC104601597 [Nelumbo nucifera]	3.83022	3.38221	3.99984	1.69158	1.42524	1.29267	6.16076e-06	-1.15555	down
Lsat_1_v5_gn_8_41961	--	PREDICTED: DNA replication complex GINS protein PSF3-like isoform X1 [Nicotiana tomentosiformis]	10.6125	12.8327	9.92489	3.96053	4.68086	5.02606	9.75294e-12	-1.15547	down
Lactuca_sativa_newGene_970	--	uncharacterized protein LOC111899661 isoform X2 [Lactuca sativa]	1.73274	1.44676	1.86214	0.543361	0.674002	0.608583	7.72921e-05	-1.1548	down
Lsat_1_v5_gn_5_171040	Proliferating cell nuclear antigen GN=PCNA OS=Nicotiana tabacum (Common tobacco) PE=2 SV=1	PREDICTED: proliferating cell nuclear antigen [Sesamum indicum]	212.304	208.763	211.872	86.0187	84.2975	93.4683	1.0696e-69	-1.15426	down
Lsat_1_v5_gn_6_90041	Primary amine oxidase (Precursor) GN=At1g62810 OS=Arabidopsis thaliana (Mouse-ear cress) PE=2 SV=1	hypothetical protein POPTR_0001s07870g [Populus trichocarpa]	15.1536	17.3933	16.9655	7.4908	5.84176	7.15227	3.07842e-25	-1.15371	down
Lsat_1_v5_gn_6_26681	Putative homeobox-leucine zipper protein ATHB-51 OS=Arabidopsis thaliana (Mouse-ear cress) PE=2 SV=2	hypothetical protein POPTR_0006s11890g [Populus trichocarpa]	2.76901	2.30921	2.55987	0.872918	1.01669	1.07757	6.24677e-05	-1.15279	down
Lsat_1_v5_gn_7_108820	Putative F-box/FBD/LRR-repeat protein At3g59240 GN=At3g59240 OS=Arabidopsis thaliana (Mouse-ear cress) PE=4 SV=1	PREDICTED: F-box protein At4g22280-like [Nicotiana sylvestris]	1.76853	1.96055	1.93504	0.668085	0.744578	0.81446	2.17205e-06	-1.15237	down
Lsat_1_v5_gn_2_94320	Transcription factor TCP20 GN=MOJ10.8 OS=Arabidopsis thaliana (Mouse-ear cress) PE=1 SV=1	PREDICTED: transcription factor TCP20 [Vitis vinifera]	5.22295	5.08823	4.90649	2.4037	1.73936	2.03182	5.95062e-10	-1.15157	down
Lsat_1_v5_gn_8_118360	--	--	7.19274	7.8636	6.91306	2.90272	3.12755	2.61454	1.35212e-13	-1.15143	down
Lsat_1_v5_gn_5_185701	Heat stress transcription factor A-2b OS=Oryza sativa subsp. japonica (Rice) PE=2 SV=1	unnamed protein product [Coffea canephora]	1.96182	0.773118	1.46627	0.611759	0.300515	0.978803	0.00678511	-1.15103	down
Lactuca_sativa_newGene_6164	Tubulin beta-8 chain OS=Arabidopsis thaliana OX=3702 GN=TUBB8 PE=2 SV=2	hypothetical protein CICLE_v10004755mg [Citrus clementina]	32.9502	38.3232	34.6062	13.5876	14.7513	15.7378	3.13523e-35	-1.14937	down
Lsat_1_v5_gn_7_109200	--	--	7.20001	6.16359	6.37982	2.75565	2.61646	2.6701	4.5675e-09	-1.14911	down
Lsat_1_v5_gn_5_153521	--	hypothetical protein F383_05586 [Gossypium arboreum]	3.76307	2.80587	2.15329	0.832819	1.33918	1.00148	0.00178686	-1.14907	down
Lsat_1_v5_gn_1_83120	Protein TRANSPARENT TESTA 12 GN=F17J16_80 OS=Arabidopsis thaliana (Mouse-ear cress) PE=2 SV=1	PREDICTED: protein TRANSPARENT TESTA 12-like [Solanum lycopersicum]	19.4629	21.207	23.433	8.80963	8.63967	9.24756	2.12665e-32	-1.14897	down
Lsat_1_v5_gn_9_34941	Pyruvate decarboxylase 1 GN=PDC1 OS=Arabidopsis thaliana (Mouse-ear cress) PE=2 SV=1	hypothetical protein MIMGU_mgv1a003147mg [Erythranthe guttata]	4.42053	4.76531	5.72302	2.51155	1.48526	1.98257	4.72594e-08	-1.14831	down
Lsat_1_v5_gn_8_141180	Probable magnesium transporter NIPA8 GN=At3g26670 OS=Arabidopsis thaliana (Mouse-ear cress) PE=2 SV=1	hypothetical protein JCGZ_26905 [Jatropha curcas]	1.7033	2.403	1.86343	0.897457	0.734701	0.641166	5.53373e-05	-1.14786	down
Lsat_1_v5_gn_2_3141	--	hypothetical protein POPTR_0005s27700g, partial [Populus trichocarpa]	66.0616	39.3807	43.7563	17.4712	24.2373	17.9136	3.46789e-06	-1.14757	down
Lsat_1_v5_gn_0_20741	Peroxidase 55 (Precursor) GN=MUA22.13 OS=Arabidopsis thaliana (Mouse-ear cress) PE=1 SV=1	PREDICTED: peroxidase 55-like [Vitis vinifera]	2.55942	2.12051	1.85042	0.636491	0.868909	1.00371	0.000153821	-1.14724	down
Lsat_1_v5_gn_1_50761	--	unnamed protein product [Vitis vinifera]	6.52163	7.11581	6.542	2.87095	3.15733	2.2533	3.11527e-11	-1.14368	down
Lsat_1_v5_gn_8_107500	CBL-interacting serine/threonine-protein kinase 14 GN=At5g01820 OS=Arabidopsis thaliana (Mouse-ear cress) PE=1 SV=1	PREDICTED: CBL-interacting serine/threonine-protein kinase 14-like [Malus domestica]	27.2611	26.1985	29.9835	9.90331	12.9283	11.8833	1.93439e-20	-1.14364	down
Lactuca_sativa_newGene_3833	F-box/LRR-repeat protein 13 OS=Arabidopsis thaliana OX=3702 GN=FBL13 PE=2 SV=1	F-box/FBD/LRR-repeat protein At1g16930-like [Lactuca sativa]	0.502271	0.973427	0.977653	0.304971	0.118454	0.400623	0.00877798	-1.14092	down
Lactuca_sativa_newGene_5976	Sorbitol dehydrogenase OS=Arabidopsis thaliana OX=3702 GN=SDH PE=1 SV=1	PREDICTED: sorbitol dehydrogenase-like [Citrus sinensis]	1.45229	1.243	1.08597	0.458795	0.379705	0.588963	0.000842123	-1.14039	down
Lactuca_sativa_newGene_5853	--	histone deacetylase HDT1-like isoform X1 [Lactuca sativa]	2.60823	2.24859	2.30458	0.876766	1.32972	0.668137	0.000323965	-1.13971	down
Lsat_1_v5_gn_6_98541	--	--	1.97333	2.3561	2.31753	0.928979	0.930222	0.731532	8.40674e-05	-1.13866	down
Lsat_1_v5_gn_5_170741	Metallothionein-like protein 1 OS=Erythranthe guttata (Yellow monkey flower) PE=3 SV=1	TO86-3 [Taraxacum officinale]	113.679	83.0848	86.3788	38.1336	36.8492	43.1024	4.96658e-16	-1.13852	down
Lsat_1_v5_gn_4_12800	Probable inactive receptor kinase At1g48480 (Precursor) GN=RKL1 OS=Arabidopsis thaliana (Mouse-ear cress) PE=2 SV=1	unnamed protein product [Coffea canephora]	1.3301	0.826094	1.15879	0.507481	0.36254	0.353544	0.00166641	-1.138	down
Lsat_1_v5_gn_3_69821	Probable metal-nicotianamine transporter YSL7 GN=YSL7 OS=Arabidopsis thaliana (Mouse-ear cress) PE=2 SV=1	PREDICTED: probable metal-nicotianamine transporter YSL7-like [Solanum tuberosum]	4.72339	4.38854	4.42709	1.57092	1.79655	2.22901	3.41829e-11	-1.13774	down
Lsat_1_v5_gn_4_92061	Subtilisin-like protease (Precursor) GN=At5g67360 OS=Arabidopsis thaliana (Mouse-ear cress) PE=1 SV=1	PREDICTED: subtilisin-like protease [Sesamum indicum]	112.648	121.456	124.261	50.8066	49.4335	50.8817	7.51861e-94	-1.13771	down
Lsat_1_v5_gn_4_118420	Zinc-finger homeodomain protein 4 GN=F14L17.21 OS=Arabidopsis thaliana (Mouse-ear cress) PE=1 SV=1	PREDICTED: zinc-finger homeodomain protein 5 [Sesamum indicum]	26.6813	28.3885	25.369	11.9987	10.5097	11.1452	1.88749e-28	-1.13641	down
Lsat_1_v5_gn_6_56241	Kinesin-4 GN=F2P16.12 OS=Arabidopsis thaliana (Mouse-ear cress) PE=1 SV=2	PREDICTED: kinesin-like protein KIF3A isoform X2 [Vitis vinifera]	3.814	4.372	4.76505	1.84434	1.7145	2.05498	2.86294e-11	-1.13588	down
Lsat_1_v5_gn_5_25181	Triacylglycerol lipase 2 (Precursor) GN=LIP2 OS=Arabidopsis thaliana (Mouse-ear cress) PE=2 SV=1	PREDICTED: lipase 3-like [Sesamum indicum]	1.21444	1.10245	0.897788	0.741677	0.355611	0.230374	0.00478006	-1.13556	down
Lsat_1_v5_gn_1_16981	Cytochrome P450 78A3 GN=CYP78A3 OS=Glycine max (Soybean) PE=2 SV=1	hypothetical protein JCGZ_14209 [Jatropha curcas]	1.18973	1.30429	1.2294	0.628376	0.353724	0.455478	0.0004017	-1.13487	down
Lsat_1_v5_gn_4_136240	--	PREDICTED: uncharacterized protein LOC101250899 [Solanum lycopersicum]	12.058	12.4574	6.01489	3.9122	3.22715	4.67465	0.00200625	-1.13479	down
Lsat_1_v5_gn_2_23920	--	PREDICTED: embryonic protein DC-8-like [Cicer arietinum]	137.309	102	107.789	47.5048	50.917	46.9745	7.19003e-19	-1.13475	down
Lsat_1_v5_gn_5_176881	Mediator of RNA polymerase II transcription subunit 34 GN=At1g31360 OS=Arabidopsis thaliana (Mouse-ear cress) PE=1 SV=1	PREDICTED: mediator of RNA polymerase II transcription subunit 34-like isoform X1 [Nicotiana tomentosiformis]	6.11449	7.67159	7.27721	3.21455	2.63421	2.94745	1.40218e-17	-1.13378	down
Lsat_1_v5_gn_6_112381	QWRF motif-containing protein 2 GN=QWRF2 OS=Arabidopsis thaliana (Mouse-ear cress) PE=2 SV=1	PREDICTED: QWRF motif-containing protein 2 isoform X1 [Vitis vinifera]	1.48181	1.48889	1.05651	0.589849	0.534039	0.413742	0.000153506	-1.13347	down
Lsat_1_v5_gn_6_29641	Probable DNA helicase MCM8 GN=MCM8 OS=Arabidopsis thaliana (Mouse-ear cress) PE=2 SV=2	PREDICTED: DNA helicase MCM8-like [Solanum tuberosum]	3.90268	4.48953	3.73909	1.78662	1.61202	1.71456	1.37023e-11	-1.13309	down
Lsat_1_v5_gn_4_157601	Probable ADP-ribosylation factor GTPase-activating protein AGD11 GN=AGD11 OS=Arabidopsis thaliana (Mouse-ear cress) PE=2 SV=1	ARF GTPase activator, putative [Ricinus communis]	42.6179	44.4787	44.6974	18.2423	18.7279	18.6006	2.74538e-40	-1.13282	down
Lsat_1_v5_gn_3_9480	Cation/H(+) antiporter 18 GN=CHX18 OS=Arabidopsis thaliana (Mouse-ear cress) PE=2 SV=1	PREDICTED: cation/H(+) antiporter 18-like [Nicotiana sylvestris]	2.77925	4.17794	3.01479	1.70229	1.33228	1.41875	4.48676e-14	-1.13255	down
Lsat_1_v5_gn_4_139101	Probable histone H2AXb GN=At1g54690 OS=Arabidopsis thaliana (Mouse-ear cress) PE=1 SV=1	gamma histone variant H2AX [Arabidopsis thaliana]	135.378	77.4879	93.8931	43.7481	42.9164	40.9696	1.08829e-10	-1.13141	down
Lsat_1_v5_gn_1_88101	Photosystem I P700 chlorophyll a apoprotein A2 {ECO:0000255|HAMAP-Rule:MF_00482} OS=Lactuca sativa (Garden lettuce) PE=3 SV=1	photosystem I P700 chlorophyll a apoprotein A2 [Lactuca sativa]	0.677735	2.96283	3.31207	0.737692	0.626579	1.1043	0.00594097	-1.13082	down
Lsat_1_v5_gn_3_41501	Protein POLLENLESS 3 {ECO:0000303|Ref.2} OS=Arabidopsis thaliana (Mouse-ear cress) PE=2 SV=2	PREDICTED: uncharacterized protein LOC101252998 [Solanum lycopersicum]	1.86705	2.73633	2.86452	0.896573	0.904522	1.11539	0.000249367	-1.12943	down
Lsat_1_v5_gn_4_122361	--	DNA-3-methyladenine glycosylase, putative [Theobroma cacao]	7.67334	8.53276	8.24989	3.31594	3.35003	3.58603	6.45129e-17	-1.12845	down
Lsat_1_v5_gn_1_38040	--	PREDICTED: uncharacterized protein LOC100267761 [Vitis vinifera]	0.773818	1.18087	0.922044	0.314137	0.437335	0.408224	4.33935e-06	-1.12745	down
Lsat_1_v5_gn_1_50520	--	PREDICTED: uncharacterized protein LOC100809489 [Glycine max]	7.36184	7.40199	8.32784	3.09612	2.89722	3.59587	1.40027e-11	-1.12744	down
Lsat_1_v5_gn_9_8740	CDT1-like protein a, chloroplastic (Precursor) GN=CDT1A OS=Arabidopsis thaliana (Mouse-ear cress) PE=1 SV=1	unnamed protein product [Coffea canephora]	18.1668	24.844	23.4632	9.31987	9.06887	9.59383	3.70331e-23	-1.12718	down
Lsat_1_v5_gn_6_103181	14-3-3 protein 7 GN=TFT7 OS=Solanum lycopersicum (Tomato) PE=2 SV=2	14-3-3-like protein [Gossypium raimondii]	10.638	11.1571	9.80705	4.50095	3.511	5.11971	8.87355e-11	-1.12628	down
Lsat_1_v5_gn_8_48760	TMV resistance protein N GN=N OS=Nicotiana glutinosa (Tobacco) PE=1 SV=1	TIR_3 [Helianthus annuus]	0.833013	0.923165	0.804182	0.281487	0.336264	0.352758	4.7917e-06	-1.12579	down
Lactuca_sativa_newGene_7977	Protein ABIL2 OS=Arabidopsis thaliana OX=3702 GN=ABIL2 PE=2 SV=1	protein ABIL2-like isoform X2 [Lactuca sativa]	8.64321	9.7855	8.11878	3.30755	3.75027	3.67788	1.30476e-05	-1.12579	down
Lsat_1_v5_gn_2_52280	Pyruvate decarboxylase 2 GN=PDC2 OS=Arabidopsis thaliana (Mouse-ear cress) PE=1 SV=1	hypothetical protein CICLE_v10011317mg [Citrus clementina]	5.42759	6.5686	6.3085	2.76087	2.65562	2.22696	2.2803e-13	-1.12578	down
Lsat_1_v5_gn_4_92260	Uncharacterized protein At3g61260 GN=At3g61260 OS=Arabidopsis thaliana (Mouse-ear cress) PE=1 SV=1	PREDICTED: uncharacterized protein LOC102606270 [Solanum tuberosum]	5.62585	5.96623	5.03507	2.81474	2.04382	2.03056	2.3492e-10	-1.12486	down
Lsat_1_v5_gn_2_57840	GATA transcription factor 9 GN=GATA9 OS=Arabidopsis thaliana (Mouse-ear cress) PE=2 SV=1	PREDICTED: GATA transcription factor 2-like [Nelumbo nucifera]	42.2495	43.1898	35.2284	15.6646	17.3034	17.9551	3.2391e-21	-1.12386	down
Lsat_1_v5_gn_6_45261	Telomere-binding protein 1 OS=Oryza sativa subsp. japonica (Rice) PE=1 SV=2	PREDICTED: uncharacterized protein LOC104111897 [Nicotiana tomentosiformis]	2.90902	3.56831	2.65476	1.38269	1.42124	0.964579	3.79968e-06	-1.12368	down
Lsat_1_v5_gn_6_37261	--	PREDICTED: uncharacterized protein LOC104228781 isoform X2 [Nicotiana sylvestris]	4.71802	4.8609	4.46502	1.4371	2.17971	1.69492	0.000506054	-1.12305	down
Lsat_1_v5_gn_2_2680	--	PREDICTED: uncharacterized protein LOC103336597 [Prunus mume]	6.92518	8.86904	7.45769	3.28893	2.69734	3.48028	7.69981e-13	-1.12282	down
Lsat_1_v5_gn_3_40560	F-box protein At5g07610 GN=At5g07610 OS=Arabidopsis thaliana (Mouse-ear cress) PE=2 SV=1	hypothetical protein MIMGU_mgv1a019641mg [Erythranthe guttata]	0.712301	0.801287	0.84789	0.130467	0.327257	0.390629	0.00590014	-1.12051	down
Lsat_1_v5_gn_7_60561	Probable protein phosphatase 2C 6 OS=Oryza sativa subsp. japonica (Rice) PE=2 SV=1	PREDICTED: probable protein phosphatase 2C 6 [Solanum lycopersicum]	9.26636	9.40635	10.0622	4.027	3.73644	4.41366	6.69098e-23	-1.12022	down
Lsat_1_v5_gn_9_125160	Methionine S-methyltransferase GN=MMT1 OS=Wedelia biflora (Beach sunflower) PE=1 SV=1	RecName: Full=Methionine S-methyltransferase; AltName: Full=AdoMet:Met S-methyltransferase [Wedelia biflora]	13.1318	12.6244	14.882	5.5935	5.73425	5.21077	1.21096e-30	-1.12008	down
Lsat_1_v5_gn_3_85521	Growth-regulating factor 6 OS=Oryza sativa subsp. japonica (Rice) PE=2 SV=2	PREDICTED: growth-regulating factor 1-like [Nicotiana sylvestris]	2.32914	1.50793	1.65745	0.779417	0.708278	0.685129	0.000243304	-1.12001	down
Lsat_1_v5_gn_9_5201	--	pax transcription activation domain interacting protein, putative [Ricinus communis]	0.574013	0.665589	0.585248	0.661353	0.201123	0.201876	0.000868598	-1.11982	down
Lsat_1_v5_gn_4_15260	--	PREDICTED: uncharacterized protein LOC100791618 isoform X2 [Glycine max]	2.13285	2.26164	2.41434	0.909712	1.10152	0.980542	4.38598e-05	-1.11948	down
Lsat_1_v5_gn_3_22720	--	PREDICTED: selenoprotein H [Vitis vinifera]	114.438	103.223	104.1	44.5576	46.2375	46.1268	5.64975e-35	-1.11928	down
Lsat_1_v5_gn_3_16321	Serine/threonine-protein kinase CDL1 {ECO:0000305} OS=Arabidopsis thaliana (Mouse-ear cress) PE=1 SV=1	PREDICTED: serine/threonine-protein kinase CDL1 [Vitis vinifera]	9.98114	8.01023	9.48477	4.12338	3.85525	3.46782	1.10163e-12	-1.11897	down
Lsat_1_v5_gn_8_26980	High mobility group B protein 3 GN=At1g20696 OS=Arabidopsis thaliana (Mouse-ear cress) PE=1 SV=1	unnamed protein product [Thellungiella halophila]	118.957	95.2006	103.51	48.2485	47.1941	38.1781	3.73508e-20	-1.11875	down
Lsat_1_v5_gn_3_45101	Glycosyltransferase 6 GN=GT6 OS=Arabidopsis thaliana (Mouse-ear cress) PE=2 SV=1	PREDICTED: putative glycosyltransferase 7 [Nicotiana tomentosiformis]	14.5383	15.3959	15.3436	6.2912	6.14889	6.79072	1.77181e-25	-1.11842	down
Lsat_1_v5_gn_6_16060	Superoxide dismutase [Cu-Zn] GN=SODCC OS=Solidago canadensis var. scabra (Tall goldenrod) PE=2 SV=3	Cu/Zn superoxide dismutase [Mikania micrantha]	242.267	137.507	155.123	64.3338	79.2584	70.9851	7.77369e-06	-1.11713	down
Lsat_1_v5_gn_9_42040	--	PREDICTED: uncharacterized protein LOC104605490 [Nelumbo nucifera]	3.91282	3.99677	2.91533	1.79228	1.50173	0.628091	0.00553148	-1.11693	down
Lsat_1_v5_gn_2_50620	UDP-glycosyltransferase 74E1 GN=UGT74E1 OS=Arabidopsis thaliana (Mouse-ear cress) PE=3 SV=1	UDP-glucosyltransferase [Ixeris dentata var. albiflora]	2.24675	2.62084	2.19624	0.985294	0.793398	1.08713	9.76213e-06	-1.11663	down
Lsat_1_v5_gn_0_39801	--	PREDICTED: uncharacterized protein LOC105177095 [Sesamum indicum]	10.3366	10.4443	9.9491	3.55083	4.90095	4.39438	4.26047e-10	-1.11624	down
Lsat_1_v5_gn_9_13760	--	PREDICTED: uncharacterized protein LOC105123234 isoform X4 [Populus euphratica]	0.557491	1.0406	1.03606	0.492713	0.144235	0.25671	0.00963423	-1.11546	down
Lsat_1_v5_gn_8_116801	--	PREDICTED: uncharacterized protein LOC105175709 [Sesamum indicum]	14.3944	11.5358	10.7714	4.42962	5.97677	4.80359	9.69001e-08	-1.11504	down
Lsat_1_v5_gn_4_81581	UDP-arabinopyranose mutase 1 OS=Oryza sativa subsp. japonica (Rice) PE=1 SV=1	PREDICTED: UDP-arabinopyranose mutase 1-like [Sesamum indicum]	35.3131	40.162	36.9386	16.3452	16.1346	15.5242	2.06563e-43	-1.11504	down
Lactuca_sativa_newGene_7541	--	hypothetical protein LSAT_3X38240 [Lactuca sativa]	1.769	1.82093	1.14499	0.858898	0.496837	0.306079	0.00904834	-1.11448	down
Lsat_1_v5_gn_5_184141	--	PREDICTED: putative phosphatidylinositol N-acetylglucosaminyltransferase subunit C-like isoform X1 [Solanum tuberosum]	4.06406	4.26935	5.70312	1.70415	2.48025	1.47955	4.9174e-05	-1.11303	down
Lsat_1_v5_gn_1_73881	--	--	1.27533	0.614149	0.687612	0.27231	0.363662	0.182441	0.00675879	-1.11298	down
Lactuca_sativa_newGene_5418	--	hypothetical protein PRUPE_7G069600 [Prunus persica]	7.45588	6.1014	5.55833	3.18027	2.20762	2.45122	1.79189e-06	-1.11233	down
Lsat_1_v5_gn_8_60480	--	hypothetical protein MIMGU_mgv1a017777mg, partial [Erythranthe guttata]	16.2881	12.7345	13.6527	5.63555	7.01965	5.16388	2.79933e-08	-1.11009	down
Lsat_1_v5_gn_3_114521	Double-stranded RNA-binding protein 1 GN=P0695H10.10 OS=Oryza sativa subsp. japonica (Rice) PE=2 SV=1	Double-stranded-RNA-binding protein 4, putative [Theobroma cacao]	5.90022	4.19584	3.69166	1.65693	1.7345	2.1877	7.22193e-05	-1.1094	down
Lsat_1_v5_gn_9_5801	Universal stress protein A-like protein GN=At3g01520 OS=Arabidopsis thaliana (Mouse-ear cress) PE=1 SV=2	hypothetical protein CICLE_v100301792mg, partial [Citrus clementina]	16.5621	11.7126	13.8977	5.5324	6.38583	5.5167	4.61297e-09	-1.10808	down
Lsat_1_v5_gn_3_81460	U-box domain-containing protein 4 GN=PUB4 OS=Arabidopsis thaliana (Mouse-ear cress) PE=1 SV=3	PREDICTED: U-box domain-containing protein 4 [Prunus mume]	12.0751	14.2341	14.1781	5.73567	5.83974	5.71072	6.43249e-22	-1.10785	down
Lsat_1_v5_gn_7_9580	DNA repair protein RAD51 homolog 3 GN=RAD51C OS=Arabidopsis thaliana (Mouse-ear cress) PE=1 SV=2	PREDICTED: DNA repair protein RAD51 homolog 3 isoform X2 [Nicotiana sylvestris]	2.68592	2.63388	1.94386	0.99693	1.17585	0.732585	0.00011667	-1.10689	down
Lsat_1_v5_gn_4_138460	Ribonucleoside-diphosphate reductase large subunit {ECO:0000303|PubMed:10542051} OS=Arabidopsis thaliana (Mouse-ear cress) PE=1 SV=1	PREDICTED: ribonucleoside-diphosphate reductase large subunit [Beta vulgaris subsp. vulgaris]	192.259	206.254	211.468	89.738	82.4197	89.3494	3.66431e-84	-1.10617	down
Lsat_1_v5_gn_1_41861	--	PREDICTED: uncharacterized protein LOC104228236 isoform X1 [Nicotiana sylvestris]	3.31449	3.44892	3.21892	1.59172	1.32542	1.20498	1.31758e-09	-1.10531	down
Lsat_1_v5_gn_3_23241	Pectinesterase 6 (Precursor) GN=T26J12.4 OS=Arabidopsis thaliana (Mouse-ear cress) PE=2 SV=1	hypothetical protein PRUPE_ppa005208mg [Prunus persica]	1.08217	1.08041	1.02665	0.257609	0.60253	0.269956	0.0080197	-1.10522	down
Lsat_1_v5_gn_5_189480	BTB/POZ domain-containing protein At1g03010 GN=At1g03010 OS=Arabidopsis thaliana (Mouse-ear cress) PE=2 SV=1	PREDICTED: BTB/POZ domain-containing protein At1g03010 isoform X2 [Vitis vinifera]	1.53074	1.20342	1.35463	0.429601	0.614009	0.685303	9.68817e-05	-1.10477	down
Lsat_1_v5_gn_5_40160	High mobility group B protein 15 GN=F13M7.13 OS=Arabidopsis thaliana (Mouse-ear cress) PE=2 SV=1	PREDICTED: putative high mobility group B protein 11 [Nicotiana sylvestris]	9.02456	8.60355	8.72479	3.61001	3.67241	3.93106	1.44578e-14	-1.10445	down
Lsat_1_v5_gn_4_141700	--	PREDICTED: uncharacterized protein LOC102591693 isoform X1 [Solanum tuberosum]	16.8513	15.8423	15.586	7.32768	6.9866	6.48944	5.77123e-22	-1.1044	down
Lsat_1_v5_gn_8_80000	Chaperone protein dnaJ 6 GN=MOJ9.8 OS=Arabidopsis thaliana (Mouse-ear cress) PE=2 SV=1	PREDICTED: chaperone protein dnaJ 6 [Vitis vinifera]	39.9934	36.6991	35.384	15.387	17.0491	15.6805	5.53031e-27	-1.10394	down
Lsat_1_v5_gn_5_91781	--	PREDICTED: uncharacterized protein LOC104880667 isoform X1 [Vitis vinifera]	3.1242	3.91018	3.75511	1.72214	1.37525	1.4669	4.74114e-12	-1.10332	down
Lsat_1_v5_gn_9_7480	--	--	9.55731	5.55241	6.441	3.19184	2.98519	2.70182	1.21069e-05	-1.10194	down
Lactuca_sativa_newGene_4223	--	protein ETHYLENE INSENSITIVE 3-like [Lactuca sativa]	2.40062	4.13798	3.83991	1.33125	1.29033	1.46597	0.000665276	-1.10142	down
Lsat_1_v5_gn_1_115840	Protein ASPARTIC PROTEASE IN GUARD CELL 2 (Precursor) GN=ASPG2 OS=Arabidopsis thaliana (Mouse-ear cress) PE=2 SV=1	hypothetical protein JCGZ_24539 [Jatropha curcas]	712.596	739.06	725.09	314.507	314.838	313.244	1.24573e-119	-1.10077	down
Lsat_1_v5_gn_4_102941	Dynein 8 kDa light chain, flagellar outer arm OS=Chlamydomonas reinhardtii (Chlamydomonas smithii) PE=1 SV=1	PREDICTED: dynein light chain LC6, flagellar outer arm [Solanum lycopersicum]	4.91348	4.21752	5.35757	1.74173	2.47096	1.69154	6.25806e-05	-1.10073	down
Lactuca_sativa_newGene_7298	Uncharacterized protein At2g02148 OS=Arabidopsis thaliana OX=3702 GN=At2g02148 PE=2 SV=1	uncharacterized protein At2g02148 [Lactuca sativa]	1.231	0.964353	0.841927	0.462531	0.343467	0.321904	0.00209739	-1.10011	down
Lsat_1_v5_gn_2_63440	Histone H3-like centromeric protein HTR12 GN=F6F3.17 OS=Arabidopsis thaliana (Mouse-ear cress) PE=1 SV=3	centromeric histone H3, partial [Daucus muricatus]	46.1928	33.3375	33.5506	16.2511	15.622	16.4403	8.06068e-13	-1.0991	down
Lsat_1_v5_gn_9_102320	Polyphenol oxidase, chloroplastic (Precursor) OS=Malus domestica (Apple) PE=2 SV=1	polyphenol oxidase precursor (chloroplast) (chloroplast) [Taraxacum officinale]	692.663	800.837	785.346	320.161	327.377	338.928	2.25996e-68	-1.09821	down
Lsat_1_v5_gn_7_20981	Auxin-repressed 12.5 kDa protein OS=Fragaria ananassa (Strawberry) PE=2 SV=1	hypothetical protein AALP_AA1G292200 [Arabis alpina]	185.025	131.844	145.864	67.3835	73.6515	57.3884	9.98802e-15	-1.09809	down
Lsat_1_v5_gn_1_35860	--	PREDICTED: immediate early response 3-interacting protein 1-like [Solanum lycopersicum]	9.36695	6.13821	8.18611	2.84231	3.50575	2.97832	0.00118453	-1.09797	down
Lsat_1_v5_gn_2_63520	Probable DNA primase large subunit GN=At1g67320 OS=Arabidopsis thaliana (Mouse-ear cress) PE=2 SV=2	PREDICTED: probable DNA primase large subunit [Vitis vinifera]	28.4952	33.0112	31.773	14.8804	11.5723	13.7131	1.42855e-24	-1.09788	down
Lsat_1_v5_gn_1_57140	--	PREDICTED: uncharacterized protein LOC105161709 [Sesamum indicum]	19.8027	17.9823	21.4222	8.67295	8.92191	7.78274	3.97391e-15	-1.09702	down
Lsat_1_v5_gn_1_26361	--	hypothetical protein MIMGU_mgv1a014572mg [Erythranthe guttata]	61.1563	67.7863	66.6024	29.4938	27.5164	27.6346	5.72841e-45	-1.0965	down
Lsat_1_v5_gn_4_173980	Biogenesis of lysosome-related organelles complex 1 subunit 2 GN=BLOS2 OS=Arabidopsis thaliana (Mouse-ear cress) PE=1 SV=1	PREDICTED: biogenesis of lysosome-related organelles complex 1 subunit 2 [Nelumbo nucifera]	9.45802	3.71421	5.6253	1.80856	3.12242	2.32986	0.00178467	-1.096	down
Lsat_1_v5_gn_8_155581	--	PREDICTED: uncharacterized protein LOC104238169 [Nicotiana sylvestris]	30.0468	25.0134	26.7756	11.1278	11.3659	12.7083	2.66342e-17	-1.09571	down
Lsat_1_v5_gn_5_173860	Probable WRKY transcription factor 33 GN=WRKY33 OS=Arabidopsis thaliana (Mouse-ear cress) PE=1 SV=2	hypothetical protein PRUPE_ppa003333mg [Prunus persica]	1.09673	1.68083	1.49075	0.635534	0.376976	0.673118	0.000762823	-1.09528	down
Lsat_1_v5_gn_4_170041	Lamin-like protein (Precursor) GN=At5g15350 OS=Arabidopsis thaliana (Mouse-ear cress) PE=1 SV=1	hypothetical protein F383_05270 [Gossypium arboreum]	3.76362	3.16687	2.25351	1.06966	1.26459	1.25678	0.00091309	-1.09508	down
Lsat_1_v5_gn_5_17941	E2F transcription factor-like E2FE GN=T24C20.40 OS=Arabidopsis thaliana (Mouse-ear cress) PE=2 SV=1	hypothetical protein MIMGU_mgv1a008382mg [Erythranthe guttata]	14.9747	15.6378	15.8002	6.75386	6.39917	6.91403	1.61247e-28	-1.09471	down
Lsat_1_v5_gn_9_42181	Protein GIGANTEA GN=GI OS=Arabidopsis thaliana (Mouse-ear cress) PE=1 SV=2	GIGANTEA, partial [Chrysanthemum x morifolium]	31.0747	31.2987	33.0575	14.8638	12.8305	13.3218	1.19825e-40	-1.093	down
Lsat_1_v5_gn_8_42780	Probable E3 ubiquitin ligase SUD1 GN=F28A23.140 OS=Arabidopsis thaliana (Mouse-ear cress) PE=1 SV=1	PREDICTED: uncharacterized protein LOC104104351 [Nicotiana tomentosiformis]	0.576132	1.35483	0.939848	0.317269	0.456354	0.290133	0.00575983	-1.0915	down
Lsat_1_v5_gn_4_82740	HVA22-like protein e GN=HVA22E OS=Arabidopsis thaliana (Mouse-ear cress) PE=2 SV=1	PREDICTED: HVA22-like protein e [Nicotiana sylvestris]	41.4909	40.2247	41.7426	16.4152	18.2053	18.9197	2.49106e-27	-1.0908	down
Lsat_1_v5_gn_0_14341	Ankyrin repeat domain-containing protein EMB506, chloroplastic (Precursor) GN=EMB506 OS=Arabidopsis thaliana (Mouse-ear cress) PE=1 SV=1	PREDICTED: ankyrin-2 [Vitis vinifera]	14.4916	15.3839	14.0874	5.77884	6.25862	7.00315	6.44457e-25	-1.09075	down
Lsat_1_v5_gn_3_33921	HMG1/2-like protein OS=Ipomoea nil (Japanese morning glory) PE=2 SV=1	High-mobility group box 6 [Theobroma cacao]	146.382	143.731	140.43	64.5507	60.7137	62.2457	3.30914e-61	-1.09026	down
Lsat_1_v5_gn_4_71701	WD-40 repeat-containing protein MSI2 GN=MSI2 OS=Arabidopsis thaliana (Mouse-ear cress) PE=2 SV=1	PREDICTED: WD-40 repeat-containing protein MSI2-like [Solanum lycopersicum]	48.8273	43.417	44.6235	21.154	19.0674	19.2448	2.92424e-31	-1.08937	down
Lsat_1_v5_gn_7_24981	F-box protein At5g03100 GN=At5g03100 OS=Arabidopsis thaliana (Mouse-ear cress) PE=2 SV=1	PREDICTED: putative F-box protein At1g49610 [Nelumbo nucifera]	2.996	2.06883	2.41791	1.20258	0.883723	0.958745	0.000135056	-1.08935	down
Lsat_1_v5_gn_2_85920	Floral homeotic protein APETALA 2 GN=AP2 OS=Arabidopsis thaliana (Mouse-ear cress) PE=1 SV=1	PREDICTED: floral homeotic protein APETALA 2-like isoform X4 [Nicotiana tomentosiformis]	32.2851	32.6455	34.1322	14.9051	14.1489	14.0053	1.44532e-49	-1.089	down
Lsat_1_v5_gn_4_73921	--	--	17.4131	8.61002	11.216	5.89331	5.08352	4.29445	0.000129619	-1.0889	down
Lsat_1_v5_gn_6_81601	Uncharacterized protein At5g39865 GN=At5g39865 OS=Arabidopsis thaliana (Mouse-ear cress) PE=2 SV=1	hypothetical protein POPTR_0001s45240g [Populus trichocarpa]	7.20283	8.11693	8.2606	3.228	3.26198	3.60985	1.29147e-10	-1.08753	down
Lsat_1_v5_gn_6_20560	Flotillin-like protein 1 GN=FLOT1 OS=Medicago truncatula (Barrel medic) PE=2 SV=1	PREDICTED: flotillin-like protein 4 [Populus euphratica]	8.59265	8.46426	8.11421	3.77769	3.85899	3.21377	2.46961e-14	-1.08746	down
Lsat_1_v5_gn_5_16541	NADH-ubiquinone oxidoreductase chain 3 GN=NAD3 OS=Pinus sylvestris (Scots pine) PE=2 SV=2	unnamed protein product [Vitis vinifera]	5.64121	7.27785	4.26921	1.80388	1.71476	3.13237	0.00211129	-1.08718	down
Lactuca_sativa_newGene_3309	DNA (cytosine-5)-methyltransferase 1 OS=Zea mays OX=4577 GN=MET2A PE=1 SV=1	hypothetical protein LSAT_6X36561 [Lactuca sativa]	36.636	41.7195	39.6683	17.7668	16.638	16.8921	1.23722e-52	-1.08676	down
Lsat_1_v5_gn_8_98501	--	hypothetical protein MIMGU_mgv1a026556mg [Erythranthe guttata]	1.33278	2.292	2.67514	1.01094	1.22224	0.358298	0.00378121	-1.08659	down
Lsat_1_v5_gn_5_91300	--	--	3.4502	2.25864	3.2697	1.19972	0.953816	1.32336	0.000212979	-1.08614	down
Lsat_1_v5_gn_5_148780	Thermospermine synthase ACAULIS5 GN=T20D1.50 OS=Arabidopsis thaliana (Mouse-ear cress) PE=1 SV=1	unnamed protein product [Coffea canephora]	23.0395	24.8421	23.891	11.8087	10.2726	8.99785	7.82427e-20	-1.08601	down
Lsat_1_v5_gn_6_95741	--	unnamed protein product [Coffea canephora]	19.9006	22.1719	21.5589	9.34378	8.74031	9.69195	1.7633e-50	-1.08572	down
Lsat_1_v5_gn_8_129061	3-hydroxy-3-methylglutaryl-coenzyme A reductase GN=HMGR OS=Nicotiana sylvestris (Wood tobacco) PE=2 SV=1	3-hydroxy-3-methylglutaryl coenzyme A [Taraxacum kok-saghyz]	3.81809	4.8005	4.15916	2.01833	1.65689	1.75903	7.12875e-09	-1.08448	down
Lsat_1_v5_gn_6_5641	--	--	8.12696	7.1994	8.42981	3.6132	3.19964	2.35264	1.62927e-05	-1.08444	down
Lsat_1_v5_gn_9_17041	Formin-like protein 1 (Precursor) GN=MWL2.16 OS=Arabidopsis thaliana (Mouse-ear cress) PE=1 SV=1	unnamed protein product [Coffea canephora]	28.4579	30.627	29.4909	11.0983	11.1555	20.6673	8.17066e-16	-1.0842	down
Lsat_1_v5_gn_4_70380	--	hypothetical protein L484_022180 [Morus notabilis]	4.89613	3.39699	2.90094	1.64789	1.41561	1.3593	0.00121266	-1.08419	down
Lsat_1_v5_gn_7_112120	--	hypothetical protein MTR_2g069430 [Medicago truncatula]	1.82831	1.90179	1.94205	0.862582	0.5904	0.592442	0.00876306	-1.08248	down
Lsat_1_v5_gn_9_121741	--	BnaUnng00820D [Brassica napus]	37.5593	26.3185	28.487	14.6904	14.2662	10.2804	1.76238e-07	-1.08222	down
Lsat_1_v5_gn_5_141980	Phospholipid:diacylglycerol acyltransferase 1 OS=Arabidopsis thaliana (Mouse-ear cress) PE=2 SV=1	PREDICTED: phospholipid:diacylglycerol acyltransferase 1-like [Nelumbo nucifera]	1.63309	1.50464	1.51463	0.783823	0.889209	0.35589	0.000646608	-1.08196	down
Lactuca_sativa_newGene_5419	DNA topoisomerase 2 OS=Arabidopsis thaliana OX=3702 GN=TOP2 PE=2 SV=2	DNA topoisomerase 2 [Lactuca sativa]	0.750313	0.951214	1.22898	0.500112	0.289377	0.326291	0.005948	-1.08181	down
Lsat_1_v5_gn_4_25000	--	hypothetical protein VITISV_013459 [Vitis vinifera]	11.0779	8.12121	8.48397	3.60775	4.73828	3.31685	5.57284e-06	-1.08144	down
Lsat_1_v5_gn_5_148741	Phosphatidylinositol/phosphatidylcholine transfer protein SFH8 GN=SFH8 OS=Arabidopsis thaliana (Mouse-ear cress) PE=2 SV=1	unnamed protein product [Coffea canephora]	6.07349	7.89006	7.60959	3.28817	3.11489	2.87786	5.8962e-12	-1.08112	down
Lsat_1_v5_gn_4_34741	Probable mannitol dehydrogenase GN=CAD OS=Fragaria ananassa (Strawberry) PE=2 SV=1	hypothetical protein PRUPE_ppa007622mg [Prunus persica]	2.71361	2.72113	2.39308	1.08245	1.2894	1.27491	8.58823e-06	-1.08083	down
Lsat_1_v5_gn_6_83020	Probable beta-1,3-galactosyltransferase 6 GN=B3GALT6 OS=Arabidopsis thaliana (Mouse-ear cress) PE=2 SV=1	PREDICTED: probable beta-1,3-galactosyltransferase 6 [Nicotiana sylvestris]	15.4818	20.0811	20.0413	8.34638	7.29198	8.49451	9.52696e-16	-1.08076	down
Lsat_1_v5_gn_2_98161	--	unnamed protein product [Coffea canephora]	27.9565	32.0477	28.4175	12.0904	13.1804	13.2904	8.88542e-27	-1.08023	down
Lsat_1_v5_gn_1_114601	--	--	11.3582	7.11012	8.32766	3.77247	2.69934	4.48939	0.000349809	-1.08	down
Lactuca_sativa_newGene_5938	--	--	1.56053	2.62396	1.97489	0.993876	0.991945	0.487712	0.000897758	-1.07969	down
Lsat_1_v5_gn_1_23380	Snakin-1 (Precursor) GN=SN1 OS=Solanum tuberosum (Potato) PE=1 SV=1	PREDICTED: peamaclein [Vitis vinifera]	6.87128	9.25384	8.18018	3.20777	3.94032	3.03203	8.06473e-06	-1.07925	down
Lsat_1_v5_gn_8_56701	--	PREDICTED: uncharacterized protein LOC105163284 [Sesamum indicum]	8.19635	9.73554	10.0531	4.90558	3.8867	3.19899	1.7446e-08	-1.07854	down
Lsat_1_v5_gn_8_4301	--	UP-9A [Nicotiana tabacum]	2.1518	2.73619	1.47181	0.795973	0.890871	0.69199	0.00531116	-1.07806	down
Lsat_1_v5_gn_0_44320	Uncharacterized protein At5g39865 GN=At5g39865 OS=Arabidopsis thaliana (Mouse-ear cress) PE=2 SV=1	hypothetical protein POPTR_0001s45240g [Populus trichocarpa]	6.56748	7.73453	7.78712	3.13182	2.93383	3.43033	1.29904e-09	-1.07788	down
Lsat_1_v5_gn_8_63280	Probable WRKY transcription factor 32 GN=WRKY32 OS=Arabidopsis thaliana (Mouse-ear cress) PE=2 SV=1	WRKY4 [Chrysanthemum x morifolium]	13.0806	14.5033	12.229	5.97182	5.00133	6.1402	1.19008e-14	-1.07786	down
Lsat_1_v5_gn_2_104201	Uncharacterized protein At2g38710 GN=At2g38710 OS=Arabidopsis thaliana (Mouse-ear cress) PE=2 SV=1	unnamed protein product [Coffea canephora]	16.9208	16.6322	17.7363	6.86723	7.05782	8.64769	2.83647e-17	-1.07756	down
Lsat_1_v5_gn_6_90760	--	hypothetical protein JCGZ_11890 [Jatropha curcas]	6.43583	3.26756	4.6583	1.68564	2.34651	1.30093	0.000745848	-1.07726	down
Lsat_1_v5_gn_2_104861	Pleiotropic drug resistance protein 2 GN=PDR2 OS=Nicotiana plumbaginifolia (Leadwort-leaved tobacco) PE=2 SV=1	PREDICTED: pleiotropic drug resistance protein 2-like [Sesamum indicum]	9.07139	10.4245	11.1036	4.69551	4.45831	4.40006	4.50381e-29	-1.07675	down
Lsat_1_v5_gn_4_2401	--	protein binding protein, putative [Ricinus communis]	3.26464	3.4282	3.67556	1.60773	1.12901	1.63329	1.01297e-05	-1.07667	down
Lsat_1_v5_gn_3_83620	--	--	13.0242	10.2155	11.2586	5.35229	4.55148	4.82336	8.03696e-07	-1.07657	down
Lsat_1_v5_gn_2_55181	Transcription repressor OFP6 GN=OFP6 OS=Arabidopsis thaliana (Mouse-ear cress) PE=1 SV=1	PREDICTED: transcription repressor OFP6-like, partial [Solanum lycopersicum]	21.295	19.8268	17.5599	8.69171	8.58326	8.16876	7.33901e-14	-1.07654	down
Lsat_1_v5_gn_5_135620	--	PREDICTED: 60S ribosomal protein L18a-like protein isoform X2 [Beta vulgaris subsp. vulgaris]	2.48705	1.99067	2.19892	0.807792	0.78557	0.734649	0.000281178	-1.07615	down
Lsat_1_v5_gn_2_14700	--	PREDICTED: uncharacterized protein C17orf53 [Sesamum indicum]	3.0495	2.59799	2.94604	1.56352	0.87931	1.54336	4.10432e-05	-1.07604	down
Lsat_1_v5_gn_2_133481	Probable membrane-associated kinase regulator 2 GN=MAKR2 OS=Arabidopsis thaliana (Mouse-ear cress) PE=2 SV=1	PREDICTED: probable membrane-associated kinase regulator 2 [Vitis vinifera]	8.11675	11.6055	7.41161	3.26091	4.69533	3.57121	5.24887e-07	-1.07579	down
Lsat_1_v5_gn_9_95760	--	hypothetical protein MIMGU_mgv1a014008mg [Erythranthe guttata]	5.84452	4.13938	6.19543	2.35773	2.75406	1.48543	0.00044169	-1.07568	down
Lsat_1_v5_gn_2_47921	Protein PRD1 GN=PRD1 OS=Arabidopsis thaliana (Mouse-ear cress) PE=1 SV=3	PREDICTED: protein PRD1 [Malus domestica]	1.04979	1.02943	0.869684	0.417574	0.368279	0.461404	7.73028e-06	-1.07374	down
Lsat_1_v5_gn_4_108460	Flavonol synthase/flavanone 3-hydroxylase (Fragment) OS=Matthiola incana (Common stock) PE=2 SV=1	unnamed protein product [Coffea canephora]	1.58334	2.12566	1.88046	0.887159	0.695974	0.571922	0.000299298	-1.07364	down
Lsat_1_v5_gn_6_84361	--	hypothetical protein CICLE_v10022095mg [Citrus clementina]	12.8718	12.0706	11.3742	4.72297	4.76736	6.24588	6.64313e-11	-1.07357	down
Lsat_1_v5_gn_2_109001	Probable aquaporin PIP2-2 GN=B1469H02.22-1 OS=Oryza sativa subsp. japonica (Rice) PE=2 SV=1	PIP2;1 [Karelinia caspia]	2.36923	2.25104	1.8462	1.09573	0.728825	0.810786	0.000307326	-1.07338	down
Lactuca_sativa_newGene_2421	B3 domain-containing protein At3g19184 OS=Arabidopsis thaliana OX=3702 GN=At3g19184 PE=2 SV=1	B3 domain-containing protein At3g19184 [Lactuca sativa]	38.6449	38.5919	36.6304	15.9547	17.338	16.8704	5.83744e-33	-1.07188	down
Lsat_1_v5_gn_5_4600	Thioredoxin-like protein CXXS1 GN=CXXS1 OS=Arabidopsis thaliana (Mouse-ear cress) PE=2 SV=2	Thioredoxin H-type, putative [Ricinus communis]	5.56382	4.81594	5.78463	2.34088	1.44531	2.88647	0.000284543	-1.07168	down
Lactuca_sativa_newGene_7170	--	--	28.7173	26.4848	26.9483	14.1525	11.9145	11.6954	1.48188e-19	-1.0715	down
Lsat_1_v5_gn_1_14461	Replication protein A 70 kDa DNA-binding subunit B GN=F13G24.220 OS=Arabidopsis thaliana (Mouse-ear cress) PE=3 SV=1	PREDICTED: replication protein A 70 kDa DNA-binding subunit B-like [Solanum tuberosum]	134.725	142.73	143.334	63.0383	59.6524	63.1864	1.09944e-84	-1.07121	down
Lsat_1_v5_gn_9_67940	Nuclear transcription factor Y subunit B-10 GN=NFYB10 OS=Arabidopsis thaliana (Mouse-ear cress) PE=2 SV=1	unnamed protein product [Vitis vinifera]	10.6871	7.82177	7.29647	3.74521	3.46477	3.75336	2.08893e-07	-1.07119	down
Lactuca_sativa_newGene_1270	BEACH domain-containing protein B OS=Arabidopsis thaliana OX=3702 GN=BCHB PE=4 SV=1	uncharacterized protein LOC111913805 [Lactuca sativa]	1.76579	2.07216	2.14908	0.860191	0.79014	0.877443	1.4665e-11	-1.07062	down
Lactuca_sativa_newGene_2201	CASP-like protein 2C1 OS=Glycine max OX=3847 PE=2 SV=1	CASP-like protein 2C1 [Lactuca sativa]	12.1701	12.8972	10.6347	6.18024	5.07607	4.33436	7.44924e-09	-1.07048	down
Lactuca_sativa_newGene_6130	--	--	11.5225	13.3026	12.4927	5.69808	4.22267	6.15935	3.48224e-10	-1.07047	down
Lactuca_sativa_newGene_2068	Polyubiquitin 4 OS=Arabidopsis thaliana OX=3702 GN=UBQ4 PE=3 SV=1	hypothetical protein LSAT_1X127601 [Lactuca sativa]	3.93307	3.58417	4.7197	2.41569	1.78674	0.468676	0.00767586	-1.07029	down
Lsat_1_v5_gn_3_88661	--	PREDICTED: putative oxidoreductase C1F5.03c-like [Citrus sinensis]	8.41264	7.9686	8.35573	3.47667	3.36229	3.94853	1.35477e-13	-1.07025	down
Lsat_1_v5_gn_1_31961	DeSI-like protein At4g17486 GN=At4g17486 OS=Arabidopsis thaliana (Mouse-ear cress) PE=2 SV=1	PREDICTED: deSI-like protein At4g17486 [Nicotiana sylvestris]	8.39118	6.50169	8.23151	3.17595	3.05004	3.7262	6.03847e-08	-1.0695	down
Lsat_1_v5_gn_3_20200	ABC transporter G family member 14 OS=Arabidopsis thaliana (Mouse-ear cress) PE=2 SV=1	PREDICTED: ABC transporter G family member 14 [Vitis vinifera]	3.33144	3.06179	2.87035	1.23807	1.32119	1.43852	5.56725e-09	-1.06927	down
Lsat_1_v5_gn_9_92240	Alkane hydroxylase MAH1 {ECO:0000303|PubMed:17905869} OS=Arabidopsis thaliana (Mouse-ear cress) PE=2 SV=1	PREDICTED: cytochrome P450 86B1-like [Solanum tuberosum]	1.28811	1.74575	1.35628	0.646151	0.438553	0.711842	0.000337208	-1.06922	down
Lsat_1_v5_gn_4_128100	Cyclin-D3-1 GN=F28A23.80 OS=Arabidopsis thaliana (Mouse-ear cress) PE=1 SV=3	PREDICTED: cyclin-D3-3-like [Sesamum indicum]	117.172	122.259	128.29	48.4121	53.6924	59.6115	1.99612e-33	-1.0692	down
Lsat_1_v5_gn_2_73301	Granule-bound starch synthase 1, chloroplastic/amyloplastic (Precursor) GN=WAXY OS=Solanum tuberosum (Potato) PE=1 SV=1	PREDICTED: granule-bound starch synthase 1, chloroplastic/amyloplastic [Nelumbo nucifera]	31.018	33.3145	32.8655	13.0065	14.0434	16.4516	8.22053e-29	-1.06881	down
Lsat_1_v5_gn_2_91301	NAC domain-containing protein 8 GN=NAC008 OS=Arabidopsis thaliana (Mouse-ear cress) PE=2 SV=1	unnamed protein product [Coffea canephora]	13.3948	11.8948	13.0818	5.26238	6.09782	5.47582	5.18275e-17	-1.06667	down
Lsat_1_v5_gn_5_153660	Cyclin-dependent kinase B1-1 OS=Oryza sativa subsp. japonica (Rice) PE=2 SV=1	cyclin-dependent kinase [Helianthus tuberosus]	70.3875	64.7155	65.3618	29.5965	31.2397	27.6954	7.78146e-33	-1.06648	down
Lsat_1_v5_gn_7_94941	--	PREDICTED: uncharacterized protein LOC105113319 isoform X2 [Populus euphratica]	3.26507	3.2375	3.32728	1.60746	1.18693	1.33549	0.000100524	-1.06642	down
Lsat_1_v5_gn_5_127501	E3 SUMO-protein ligase MMS21 GN=F4B12.6 OS=Arabidopsis thaliana (Mouse-ear cress) PE=1 SV=1	PREDICTED: E3 SUMO-protein ligase MMS21 [Sesamum indicum]	13.6004	13.6551	10.8752	5.54334	4.87492	6.20408	3.23359e-11	-1.06435	down
Lsat_1_v5_gn_5_136541	Guanine nucleotide-binding protein subunit gamma 3 (Precursor) GN=GG3 OS=Arabidopsis thaliana (Mouse-ear cress) PE=2 SV=1	PREDICTED: guanine nucleotide-binding protein subunit gamma 3-like [Citrus sinensis]	2.99225	4.35794	2.48363	0.785199	1.49983	1.45945	0.00800299	-1.06308	down
Lsat_1_v5_gn_1_36681	Protein CHUP1, chloroplastic GN=CHUP1 OS=Arabidopsis thaliana (Mouse-ear cress) PE=1 SV=1	PREDICTED: protein CHUP1, chloroplastic-like [Nicotiana tomentosiformis]	2.23913	3.14183	2.08108	1.11767	1.24021	0.861876	3.33892e-05	-1.06217	down
Lsat_1_v5_gn_8_56580	--	PREDICTED: uncharacterized protein LOC100853644 isoform X3 [Vitis vinifera]	8.90358	9.33898	9.38417	4.24097	3.74878	4.20346	6.52887e-32	-1.06207	down
Lsat_1_v5_gn_1_721	--	PREDICTED: uncharacterized protein LOC100259164 isoform X1 [Vitis vinifera]	19.7834	13.695	15.9079	6.62728	6.99735	7.90876	2.07883e-09	-1.06204	down
Lsat_1_v5_gn_5_35600	--	PREDICTED: lactoylglutathione lyase [Nicotiana sylvestris]	4.02143	1.56211	2.73915	1.19805	1.01615	0.986318	0.00663764	-1.06123	down
Lsat_1_v5_gn_9_33201	--	PREDICTED: uncharacterized protein LOC105174521 [Sesamum indicum]	12.5609	13.2512	14.1053	6.11487	5.45803	6.17531	9.34692e-24	-1.06082	down
Lsat_1_v5_gn_6_112441	--	PREDICTED: uncharacterized protein LOC104092599 [Nicotiana tomentosiformis]	21.703	14.3533	14.9467	6.55799	9.04526	6.33442	1.79189e-06	-1.06065	down
Lsat_1_v5_gn_4_159961	Growth-regulating factor 1 GN=GRF1 OS=Arabidopsis thaliana (Mouse-ear cress) PE=1 SV=1	PREDICTED: growth-regulating factor 1-like [Tarenaya hassleriana]	23.5062	25.3207	24.04	10.9006	10.2764	11.1584	1.60894e-39	-1.06003	down
Lsat_1_v5_gn_5_99180	Transcriptional corepressor LEUNIG GN=LUG OS=Arabidopsis thaliana (Mouse-ear cress) PE=1 SV=2	PREDICTED: transcriptional corepressor LEUNIG-like isoform 1 [Glycine max]	9.23274	12.0707	10.5668	4.74942	4.45271	4.73372	3.6523e-17	-1.05975	down
Lsat_1_v5_gn_5_116820	Probable indole-3-acetic acid-amido synthetase GH3.1 GN=GH3.1 OS=Arabidopsis thaliana (Mouse-ear cress) PE=2 SV=1	PREDICTED: probable indole-3-acetic acid-amido synthetase GH3.1 [Sesamum indicum]	2.75158	3.72656	3.08302	1.24229	1.69709	1.15725	1.74428e-06	-1.05887	down
Lsat_1_v5_gn_9_36120	Protein trichome birefringence-like 34 GN=TBL34 OS=Arabidopsis thaliana (Mouse-ear cress) PE=2 SV=2	hypothetical protein PHAVU_010G0653001g, partial [Phaseolus vulgaris]	5.91808	5.72454	7.09612	2.52289	2.4195	2.36104	1.04088e-11	-1.05779	down
Lsat_1_v5_gn_2_107281	Thioredoxin-like 3-3 GN=At3g53220 OS=Arabidopsis thaliana (Mouse-ear cress) PE=2 SV=1	unnamed protein product [Coffea canephora]	8.302	8.58778	8.05523	3.63691	3.5212	2.63494	5.02408e-05	-1.05763	down
Lsat_1_v5_gn_8_20161	Auxin response factor 16 GN=ARF16 OS=Arabidopsis thaliana (Mouse-ear cress) PE=2 SV=1	auxin response factor 10 [Camellia sinensis]	1.08121	1.05751	0.726681	0.320782	0.345948	0.519081	0.00133215	-1.05658	down
Lsat_1_v5_gn_4_60280	Transcription initiation factor IIA subunit 2 GN=OSJNBa0068N01.8 OS=Oryza sativa subsp. japonica (Rice) PE=3 SV=1	xa5, partial [Oryza sativa Indica Group]	2.30463	2.56926	2.91148	1.08864	1.08497	1.04151	0.000371313	-1.05655	down
Lsat_1_v5_gn_7_45180	SPX domain-containing protein 1 GN=SPX1 OS=Arabidopsis thaliana (Mouse-ear cress) PE=2 SV=2	hypothetical protein JCGZ_13334 [Jatropha curcas]	2.44304	2.44519	2.83867	0.657225	1.56527	0.922802	0.00183662	-1.05574	down
Lsat_1_v5_gn_4_92360	Pectinesterase U1 (Precursor) GN=PMEU1 OS=Solanum lycopersicum (Tomato) PE=2 SV=1	PREDICTED: pectinesterase/pectinesterase inhibitor U1 [Nicotiana sylvestris]	4.31347	4.49144	4.83189	1.8142	2.16072	2.01165	1.4821e-10	-1.05559	down
Lsat_1_v5_gn_8_164161	Late embryogenesis abundant protein Lea5 GN=LEA5 OS=Citrus sinensis (Sweet orange) PE=2 SV=1	PREDICTED: indole-3-acetic acid-induced protein ARG2 [Solanum lycopersicum]	82.1129	60.616	59.1828	28.742	31.2963	29.1958	2.66184e-13	-1.05407	down
Lsat_1_v5_gn_3_1200	DNA mismatch repair protein MSH4 GN=MSH4 OS=Arabidopsis thaliana (Mouse-ear cress) PE=2 SV=1	hypothetical protein PRUPE_ppa001614mg [Prunus persica]	1.6281	1.68487	1.6814	0.81411	0.700863	0.593356	2.35262e-07	-1.05172	down
Lsat_1_v5_gn_1_16860	Histone H1 OS=Solanum lycopersicum (Tomato) PE=3 SV=1	PREDICTED: histone H1-like [Solanum tuberosum]	508.674	455.447	473.934	214.269	217.181	212.133	2.36974e-47	-1.05144	down
Lsat_1_v5_gn_5_186400	Type I inositol 1,4,5-trisphosphate 5-phosphatase CVP2 GN=CVP2 OS=Arabidopsis thaliana (Mouse-ear cress) PE=1 SV=2	PREDICTED: type I inositol 1,4,5-trisphosphate 5-phosphatase CVP2 isoform X2 [Vitis vinifera]	1.83135	2.33166	2.37995	1.15508	1.04828	1.04613	4.25688e-06	-1.05098	down
Lsat_1_v5_gn_3_3580	--	PREDICTED: uncharacterized protein LOC101245086 [Solanum lycopersicum]	9.50788	12.8931	11.3873	4.09327	4.84559	5.96102	7.59885e-12	-1.05016	down
Lsat_1_v5_gn_5_88260	Glucose and ribitol dehydrogenase GN=CAISE5 OS=Daucus carota (Wild carrot) PE=2 SV=1	PREDICTED: glucose and ribitol dehydrogenase-like [Cicer arietinum]	1.16989	1.76034	0.984965	0.451288	0.47512	0.520584	0.00294376	-1.04975	down
Lsat_1_v5_gn_7_26381	Exonuclease 1 GN=EXO1 OS=Arabidopsis thaliana (Mouse-ear cress) PE=2 SV=2	PREDICTED: exonuclease 1 isoform X1 [Vitis vinifera]	8.737	8.58244	8.14875	3.36042	4.07014	3.65155	2.42416e-17	-1.04933	down
Lsat_1_v5_gn_8_8260	DNA mismatch repair protein MSH3 GN=MSH3 OS=Arabidopsis thaliana (Mouse-ear cress) PE=1 SV=2	unnamed protein product [Coffea canephora]	7.16255	9.22664	7.49672	3.5515	3.52736	3.50399	2.04042e-18	-1.04758	down
Lsat_1_v5_gn_5_169961	Telomere repeat-binding protein 5 GN=F22G5.8 OS=Arabidopsis thaliana (Mouse-ear cress) PE=1 SV=2	unnamed protein product [Vitis vinifera]	3.74035	6.0729	6.08239	2.31403	2.70476	2.1631	3.18333e-10	-1.04705	down
Lsat_1_v5_gn_6_19180	Transcription factor MYB12 GN=T30B22.24 OS=Arabidopsis thaliana (Mouse-ear cress) PE=2 SV=1	hypothetical protein MIMGU_mgv1a010584mg [Erythranthe guttata]	16.173	19.4713	18.2383	7.84015	6.8177	9.17087	1.20256e-14	-1.04597	down
Lsat_1_v5_gn_5_12360	Squamosa promoter-binding-like protein 13B GN=MFB16.6 OS=Arabidopsis thaliana (Mouse-ear cress) PE=3 SV=1	PREDICTED: squamosa promoter-binding-like protein 13A [Vitis vinifera]	9.22703	10.3644	11.2509	5.0053	4.45112	4.27796	5.11181e-18	-1.04449	down
Lsat_1_v5_gn_6_96800	Alcohol dehydrogenase 2 GN=ADH2 OS=Solanum tuberosum (Potato) PE=2 SV=1	alcohol dehydrogenases homologous [Lactuca sativa]	5.36466	4.87519	3.56524	2.22517	1.76316	1.36664	7.14681e-05	-1.04434	down
Lsat_1_v5_gn_5_152981	Vacuolar-sorting receptor 2 (Precursor) GN=T9D9.10 OS=Arabidopsis thaliana (Mouse-ear cress) PE=2 SV=1	PREDICTED: vacuolar-sorting receptor 1-like [Populus euphratica]	0.533127	0.525249	0.393383	0.256852	0.151376	0.232589	0.0053737	-1.04381	down
Lsat_1_v5_gn_4_71580	--	PREDICTED: protein MCM10 homolog [Prunus mume]	13.2105	16.2372	13.5655	6.45935	5.9129	6.78812	1.23085e-16	-1.04363	down
Lsat_1_v5_gn_3_53761	Protein SPIRAL1-like 2 GN=SP1L2 OS=Arabidopsis thaliana (Mouse-ear cress) PE=2 SV=1	PREDICTED: protein SPIRAL1-like 1 [Nicotiana sylvestris]	221.348	118.463	134.342	66.4337	72.1262	61.7718	0.000982413	-1.04312	down
Lsat_1_v5_gn_9_103240	Vacuolar cation/proton exchanger 2 GN=CAX2 OS=Arabidopsis thaliana (Mouse-ear cress) PE=1 SV=2	PREDICTED: vacuolar cation/proton exchanger 5-like [Solanum tuberosum]	0.807301	1.14279	1.29841	0.520994	0.383832	0.443515	0.00115037	-1.04268	down
Lsat_1_v5_gn_3_101621	Gibberellin-regulated protein 6 (Precursor) GN=GASA6 OS=Arabidopsis thaliana (Mouse-ear cress) PE=3 SV=1	GASA-like protein GEG2 [Gerbera hybrid cultivar]	84.9772	69.8434	74.4818	41.1979	30.2922	30.2341	3.26591e-11	-1.0423	down
Lactuca_sativa_newGene_5865	--	--	3.08092	2.39139	2.23631	1.09916	0.977651	1.20043	0.000415925	-1.04209	down
Lsat_1_v5_gn_1_13420	Glycine-rich RNA-binding protein 3, mitochondrial (Precursor) GN=MAF19_30 OS=Arabidopsis thaliana (Mouse-ear cress) PE=2 SV=1	PREDICTED: glycine-rich RNA-binding protein 3, mitochondrial [Nelumbo nucifera]	7.74134	4.74478	5.83236	3.1827	2.31965	2.45722	9.45939e-06	-1.04106	down
Lsat_1_v5_gn_9_18121	Cytochrome b561 and DOMON domain-containing protein At3g25290 (Precursor) GN=At3g25290 OS=Arabidopsis thaliana (Mouse-ear cress) PE=2 SV=1	PREDICTED: cytochrome b561 and DOMON domain-containing protein At3g25290-like [Sesamum indicum]	2.92454	2.885	3.57566	1.34248	1.35518	1.38778	2.49744e-06	-1.04073	down
Lsat_1_v5_gn_7_108060	Probable histone H2A.1 GN=At1g51060 OS=Arabidopsis thaliana (Mouse-ear cress) PE=1 SV=1	histone H2A family protein [Populus trichocarpa]	496.819	382.847	407.545	194.332	188.81	195.656	8.19139e-23	-1.04054	down
Lsat_1_v5_gn_9_9661	Histone H1.2 GN=At2g30620 OS=Arabidopsis thaliana (Mouse-ear cress) PE=1 SV=1	histone H1 [Pisum sativum]	1081.35	1077.27	1049.74	485.083	469.246	494.614	2.34367e-83	-1.04034	down
Lsat_1_v5_gn_5_77580	--	unknown [Lotus japonicus]	5.30376	5.99296	4.08422	1.87793	2.46986	2.12833	0.000286162	-1.03789	down
Lsat_1_v5_gn_3_138621	Reticulon-like protein B2 GN=F8L21.10 OS=Arabidopsis thaliana (Mouse-ear cress) PE=1 SV=1	PREDICTED: reticulon-like protein B5 [Nicotiana sylvestris]	116.414	91.3646	96.1481	45.8693	47.6172	43.2106	2.76552e-20	-1.03753	down
Lsat_1_v5_gn_5_17220	E3 ubiquitin-protein ligase SIS3 (Precursor) GN=SIS3 OS=Arabidopsis thaliana (Mouse-ear cress) PE=2 SV=2	PREDICTED: E3 ubiquitin-protein ligase SIS3-like [Nicotiana tomentosiformis]	3.54389	3.41964	3.20668	1.36288	1.35041	1.79164	2.89576e-06	-1.03677	down
Lsat_1_v5_gn_8_64760	--	--	1.48104	3.10217	1.88593	1.01764	0.538382	1.03212	0.00448249	-1.03665	down
Lsat_1_v5_gn_5_168340	Copper transporter 1 GN=COPT1 OS=Arabidopsis thaliana (Mouse-ear cress) PE=2 SV=2	Copper transporter, putative [Theobroma cacao]	35.1189	25.4249	24.9898	10.3404	14.3959	13.1437	4.59865e-08	-1.03515	down
Lsat_1_v5_gn_4_43240	ATP-dependent DNA helicase 2 subunit KU80 GN=KU80 OS=Arabidopsis thaliana (Mouse-ear cress) PE=1 SV=1	PREDICTED: ATP-dependent DNA helicase 2 subunit KU80-like isoform X1 [Vitis vinifera]	9.35209	10.0583	9.71745	4.35624	4.74476	4.14074	3.83153e-21	-1.03488	down
Lsat_1_v5_gn_8_14501	--	conserved hypothetical protein [Ricinus communis]	6.22168	5.92221	4.74044	2.38551	2.57976	2.45056	1.06376e-07	-1.03435	down
Lsat_1_v5_gn_6_45320	ABC transporter G family member 28 GN=MUP24.16 OS=Arabidopsis thaliana (Mouse-ear cress) PE=3 SV=1	PREDICTED: putative white-brown complex homolog protein 30 [Vitis vinifera]	2.10612	2.04131	2.3773	0.937813	1.03696	0.931762	5.68126e-10	-1.03405	down
Lsat_1_v5_gn_2_121281	--	PREDICTED: uncharacterized protein LOC102602815 isoform X1 [Solanum tuberosum]	5.36995	5.22018	5.44989	2.20498	2.22051	2.72281	6.37419e-09	-1.03247	down
Lsat_1_v5_gn_9_93280	--	PREDICTED: upstream activation factor subunit UAF30-like [Pyrus x bretschneideri]	2.93551	2.75558	2.67108	1.3612	1.4775	0.941381	7.10927e-05	-1.03185	down
Lsat_1_v5_gn_4_131960	Premnaspirodiene oxygenase GN=CYP71D55 OS=Hyoscyamus muticus (Egyptian henbane) PE=1 SV=1	cytochrome P450 [Tanacetum parthenium]	1.5895	2.11193	1.91614	0.647412	0.836844	0.931433	0.000150525	-1.03153	down
Lsat_1_v5_gn_9_79920	Protein argonaute 10 GN=MQD19.17 OS=Arabidopsis thaliana (Mouse-ear cress) PE=2 SV=1	PREDICTED: protein argonaute 10 [Cucumis melo]	21.2512	25.8437	23.9148	10.92	10.0396	11.0377	2.72965e-39	-1.03024	down
Lsat_1_v5_gn_8_781	Homeobox-leucine zipper protein HDG11 GN=T9L24.43 OS=Arabidopsis thaliana (Mouse-ear cress) PE=1 SV=1	unnamed protein product [Coffea canephora]	12.3998	14.8737	13.3892	6.37684	5.87953	6.36997	3.53701e-25	-1.02965	down
Lsat_1_v5_gn_9_18940	Probable protein phosphatase 2C 25 GN=At2g30020 OS=Arabidopsis thaliana (Mouse-ear cress) PE=1 SV=1	hypothetical protein VITISV_012222 [Vitis vinifera]	7.61843	8.07617	7.75279	3.25302	3.69121	3.58252	7.98849e-13	-1.02786	down
Lsat_1_v5_gn_4_112460	Dynein assembly factor with WDR repeat domains 1 GN=DAW1 OS=Chlamydomonas reinhardtii (Chlamydomonas smithii) PE=1 SV=1	PREDICTED: LOW QUALITY PROTEIN: WD repeat and HMG-box DNA-binding protein 1 [Vitis vinifera]	35.4599	41.3077	39.3324	17.5638	16.8067	18.3982	4.87521e-44	-1.02712	down
Lsat_1_v5_gn_6_9620	Putative DNA-binding protein ESCAROLA GN=ESC OS=Arabidopsis thaliana (Mouse-ear cress) PE=2 SV=1	PREDICTED: uncharacterized protein LOC101260750 [Solanum lycopersicum]	17.9994	20.8523	19.4672	8.1733	9.28507	8.93436	3.76791e-22	-1.02709	down
Lsat_1_v5_gn_0_18280	--	PREDICTED: uncharacterized protein LOC100242256 [Vitis vinifera]	7.45767	6.66898	7.77695	3.74126	2.81373	3.16401	1.02056e-07	-1.02639	down
Lsat_1_v5_gn_9_95041	--	unnamed protein product [Coffea canephora]	28.05	27.3788	25.9275	12.3082	11.9769	12.7264	2.48852e-29	-1.02637	down
Lsat_1_v5_gn_7_100300	Histone-lysine N-methyltransferase ATX1 GN=T9H9.17 OS=Arabidopsis thaliana (Mouse-ear cress) PE=1 SV=2	PREDICTED: protein Jade-1 [Cucumis melo]	20.9614	25.6632	24.2945	9.50829	10.7605	11.7804	2.36612e-16	-1.02583	down
Lsat_1_v5_gn_8_103481	--	PREDICTED: macrophage migration inhibitory factor homolog isoform X2 [Solanum tuberosum]	67.4707	44.2111	51.1858	21.4879	31.5465	19.9031	1.24146e-06	-1.02539	down
Lsat_1_v5_gn_9_16901	Ubiquitin-like-conjugating enzyme ATG10 GN=ATG10 OS=Arabidopsis thaliana (Mouse-ear cress) PE=1 SV=1	autophagy-related protein 10 [Malus domestica]	7.52105	6.51155	5.78224	2.55419	2.60191	3.33357	1.72563e-07	-1.02494	down
Lsat_1_v5_gn_7_109420	--	pollen Ole e 1 allergen and extensin family protein, partial [Lactuca sativa]	14.2264	9.8093	11.3433	6.02099	4.48862	5.09969	4.71187e-06	-1.02485	down
Lsat_1_v5_gn_4_421	Squamosa promoter-binding-like protein 12 GN=SPL12 OS=Oryza sativa subsp. indica (Rice) PE=2 SV=1	PREDICTED: squamosa promoter-binding-like protein 2 isoform X2 [Vitis vinifera]	27.5554	28.8121	28.2565	10.0057	11.5006	15.805	5.56371e-20	-1.02403	down
Lactuca_sativa_newGene_3339	Retrovirus-related Pol polyprotein from transposon RE1 OS=Arabidopsis thaliana OX=3702 GN=RE1 PE=2 SV=1	Cysteine-rich RLK (receptor-like protein kinase) 8 [Dorcoceras hygrometricum]	1.42249	1.68359	0.931682	0.556078	0.836807	0.269782	0.00378121	-1.02399	down
Lactuca_sativa_newGene_1782	Chlorophyll a-b binding protein P4, chloroplastic OS=Pisum sativum OX=3888 GN=lhcA-P4 PE=1 SV=1	chlorophyll a-b binding protein P4, chloroplastic-like [Lactuca sativa]	389.963	387.126	391.875	170.978	181.414	182.016	5.10847e-66	-1.02164	down
Lsat_1_v5_gn_1_56760	Calcium-dependent protein kinase 20 GN=CPK20 OS=Arabidopsis thaliana (Mouse-ear cress) PE=3 SV=1	PREDICTED: calcium-dependent protein kinase 20 [Vitis vinifera]	2.23933	2.57028	2.56557	1.17605	1.08788	0.998325	5.74158e-08	-1.02127	down
Lsat_1_v5_gn_3_8200	Short-chain dehydrogenase/reductase 2b GN=F27D4.10 OS=Arabidopsis thaliana (Mouse-ear cress) PE=2 SV=1	short chain dehydrogenase/reductase [Nandina domestica]	2.66661	3.13834	2.63162	1.10052	1.04295	1.33846	0.000195369	-1.021	down
Lsat_1_v5_gn_6_114260	Calmodulin-binding transcription activator 5 OS=Arabidopsis thaliana (Mouse-ear cress) PE=2 SV=2	PREDICTED: calmodulin-binding transcription activator 6 isoform X1 [Vitis vinifera]	16.9552	18.7403	19.1019	8.13549	7.80055	9.14064	4.79684e-32	-1.02085	down
Lsat_1_v5_gn_6_10780	Probable carboxylesterase 7 GN=CXE7 OS=Arabidopsis thaliana (Mouse-ear cress) PE=2 SV=1	PREDICTED: probable carboxylesterase 7 [Populus euphratica]	52.0727	51.2501	53.3655	22.7416	22.4438	26.3364	2.77548e-30	-1.0201	down
Lsat_1_v5_gn_5_56181	--	PREDICTED: uncharacterized protein LOC104095311 [Nicotiana tomentosiformis]	7.4725	7.25233	7.42781	2.97003	3.49387	3.47925	1.37221e-09	-1.01994	down
Lsat_1_v5_gn_8_88620	Zinc finger CCCH domain-containing protein 20 GN=At2g19810 OS=Arabidopsis thaliana (Mouse-ear cress) PE=2 SV=1	PREDICTED: zinc finger CCCH domain-containing protein 20-like [Nicotiana sylvestris]	88.8434	89.9182	95.1699	39.3999	44.8088	40.9255	2.94165e-39	-1.01964	down
Lsat_1_v5_gn_2_117840	CASP-like protein 5B3 OS=Oryza sativa subsp. japonica (Rice) PE=2 SV=1	PREDICTED: CASP-like protein 5B1 [Sesamum indicum]	2.86875	2.61758	2.90801	1.28511	1.51299	0.728978	0.00230051	-1.01933	down
Lsat_1_v5_gn_5_58221	Replication protein A 70 kDa DNA-binding subunit E GN=T18B16.100 OS=Arabidopsis thaliana (Mouse-ear cress) PE=2 SV=1	PREDICTED: replication protein A 70 kDa DNA-binding subunit A-like [Nicotiana tomentosiformis]	11.8966	14.3919	13.2075	5.83018	5.48267	6.35264	6.92702e-20	-1.01902	down
Lsat_1_v5_gn_8_34460	Protein BASIC PENTACYSTEINE2 OS=Arabidopsis thaliana (Mouse-ear cress) PE=1 SV=1	GAGA-binding transcriptional activator [Artemisia annua]	4.36741	6.51492	4.57484	2.45743	1.76006	2.60598	6.12202e-06	-1.0187	down
Lsat_1_v5_gn_8_86900	DNA repair protein recA homolog 3, mitochondrial (Precursor) GN=At2g19490 OS=Arabidopsis thaliana (Mouse-ear cress) PE=2 SV=2	PREDICTED: DNA repair protein recA homolog 3, mitochondrial [Vitis vinifera]	9.894	11.4084	9.94368	4.33195	4.77463	4.92728	1.81027e-15	-1.01857	down
Lactuca_sativa_newGene_7916	--	hypothetical protein LSAT_8X134960 [Lactuca sativa]	7.5325	4.12562	3.22564	1.96003	2.52942	1.71413	0.00368598	-1.01772	down
Lsat_1_v5_gn_9_28021	Squamosa promoter-binding-like protein 9 GN=SPL9 OS=Arabidopsis thaliana (Mouse-ear cress) PE=2 SV=2	promoter-binding protein SPL9 [Vitis vinifera]	5.73349	5.3214	5.07919	1.86678	2.33756	2.48164	1.77609e-10	-1.01711	down
Lsat_1_v5_gn_4_126100	--	hypothetical protein MIMGU_mgv1a025094mg [Erythranthe guttata]	7.64926	8.42873	9.49795	4.24136	3.09663	4.21194	1.90422e-08	-1.01708	down
Lsat_1_v5_gn_1_26521	--	unnamed protein product [Vitis vinifera]	24.4747	17.2946	20.5216	9.75891	9.74131	8.25507	2.54653e-09	-1.01698	down
Lactuca_sativa_newGene_2705	--	--	1.41597	1.69567	1.73036	0.696835	0.652149	0.838377	0.000203813	-1.01686	down
Lsat_1_v5_gn_3_49741	Homeobox-leucine zipper protein HAT5 GN=F4P13.2 OS=Arabidopsis thaliana (Mouse-ear cress) PE=1 SV=1	hypothetical protein PHAVU_002G067200g [Phaseolus vulgaris]	38.7432	39.4437	42.422	20.3497	16.9661	17.8096	3.26514e-26	-1.01588	down
Lsat_1_v5_gn_5_73181	--	PREDICTED: ribonuclease H2 subunit B [Sesamum indicum]	14.7228	14.9359	14.7175	7.5732	6.62202	5.96	2.43179e-16	-1.01537	down
Lsat_1_v5_gn_9_48241	--	PREDICTED: uncharacterized protein LOC104085781 [Nicotiana tomentosiformis]	6.81296	3.94555	5.00947	2.00921	2.31903	2.46174	0.000294799	-1.01499	down
Lsat_1_v5_gn_8_12880	Peptide-N4-(N-acetyl-beta-glucosaminyl)asparagine amidase A heavy chain OS=Prunus dulcis (Almond) PE=1 SV=2	PREDICTED: peptide-N4-(N-acetyl-beta-glucosaminyl)asparagine amidase A-like [Sesamum indicum]	17.7563	18.0691	17.7657	7.89325	8.7825	7.84233	1.42644e-26	-1.01443	down
Lsat_1_v5_gn_4_114800	Ultraviolet-B receptor UVR8 GN=UVR8 OS=Arabidopsis thaliana (Mouse-ear cress) PE=1 SV=1	hypothetical protein JCGZ_08247 [Jatropha curcas]	27.0161	28.8539	25.333	13.1082	11.2271	12.5275	4.90516e-27	-1.01394	down
Lactuca_sativa_newGene_2721	--	--	6.04002	7.03178	5.76037	2.45008	3.37438	2.4657	3.93655e-05	-1.00914	down
Lsat_1_v5_gn_8_138001	Malonyl-coenzyme A:anthocyanin 3-O-glucoside-6&apos;&apos;-O-malonyltransferase {ECO:0000303|PubMed:12481098} OS=Dahlia pinnata (Pinnate dahlia) PE=1 SV=1	Chain A, Crystal Structure Of Dendranthema Morifolium Dmat Complexed With Malonyl-coa	0.806505	0.841419	1.04633	0.43988	0.369087	0.28222	0.00660282	-1.00914	down
Lsat_1_v5_gn_9_46321	Auxin response factor 5 GN=F6F9.10 OS=Arabidopsis thaliana (Mouse-ear cress) PE=1 SV=3	PREDICTED: auxin response factor 5-like [Brassica rapa]	16.0651	17.7401	17.6319	7.82812	8.06055	8.536	2.65108e-35	-1.00763	down
Lactuca_sativa_newGene_7677	--	hypothetical protein LSAT_4X132681 [Lactuca sativa]	1.88149	2.21366	1.89363	0.854351	1.07827	0.683729	0.00017074	-1.00702	down
Lsat_1_v5_gn_6_104280	--	PREDICTED: 39S ribosomal protein L41-A, mitochondrial [Vitis vinifera]	34.478	18.9024	18.8076	10.9378	11.7212	9.43158	4.42196e-05	-1.00687	down
Lsat_1_v5_gn_8_94501	2-methyl-6-phytyl-1,4-hydroquinone methyltransferase, chloroplastic (Precursor) OS=Spinacia oleracea (Spinach) PE=1 SV=1	MPBQ/MSBQ methyltransferase 2 [Helianthus annuus]	12.414	14.4805	14.2416	6.36139	6.23257	6.29187	5.65205e-21	-1.00645	down
Lsat_1_v5_gn_5_169860	--	PREDICTED: transcription elongation factor B polypeptide 1 isoform X2 [Sesamum indicum]	48.0235	28.9177	35.3619	15.6122	18.2646	16.8025	4.31662e-08	-1.00626	down
Lactuca_sativa_newGene_5046	--	uncharacterized protein LOC111893164 [Lactuca sativa]	2.08449	2.69361	2.33475	1.13068	1.0957	0.898437	0.000119368	-1.00594	down
Lsat_1_v5_gn_8_52720	E3 ubiquitin-protein ligase RING1 GN=RING1 OS=Gossypium hirsutum (Upland cotton) PE=1 SV=1	hypothetical protein CICLE_v10032639mg [Citrus clementina]	6.00831	8.92829	8.56307	3.10381	3.1606	4.25831	2.72704e-06	-1.00444	down
Lsat_1_v5_gn_0_7041	Probable histone H2A.2 GN=At3g20670 OS=Arabidopsis thaliana (Mouse-ear cress) PE=1 SV=1	hypothetical protein EUTSA_v10021749mg [Eutrema salsugineum]	229.166	192.714	197.328	88.7074	99.1181	97.7328	1.45279e-23	-1.00405	down
Lsat_1_v5_gn_7_42200	DNA mismatch repair protein MSH7 GN=MOB24.2 OS=Arabidopsis thaliana (Mouse-ear cress) PE=1 SV=1	DNA mismatch repair protein MSH6-2, putative [Ricinus communis]	6.45352	6.33933	6.42291	2.77029	3.05922	3.01541	4.91854e-21	-1.00302	down
Lsat_1_v5_gn_4_129461	Subtilisin-like protease (Precursor) GN=At5g67360 OS=Arabidopsis thaliana (Mouse-ear cress) PE=1 SV=1	PREDICTED: subtilisin-like protease [Vitis vinifera]	6.96828	6.75603	6.12716	3.18315	2.82158	3.09179	1.92475e-14	-1.00296	down
Lsat_1_v5_gn_9_121500	Uncharacterized protein At5g08430 GN=At5g08430 OS=Arabidopsis thaliana (Mouse-ear cress) PE=1 SV=2	PREDICTED: uncharacterized protein At5g08430-like isoform X1 [Pyrus x bretschneideri]	12.4019	16.1282	14.2991	6.13323	5.27973	8.07663	8.94853e-11	-1.00277	down
Lsat_1_v5_gn_2_134420	ABC transporter C family member 10 GN=F17J16.190 OS=Arabidopsis thaliana (Mouse-ear cress) PE=2 SV=2	PREDICTED: ABC transporter C family member 10-like isoform X1 [Solanum tuberosum]	7.28229	8.95382	9.01598	3.96753	3.7376	3.93699	5.7462e-22	-1.0027	down
Lsat_1_v5_gn_1_68341	--	PREDICTED: non-structural maintenance of chromosomes element 1 homolog [Vitis vinifera]	12.9351	11.4194	12.0588	5.66185	5.6821	5.3641	4.69667e-15	-1.00219	down
Lsat_1_v5_gn_9_93760	Heterodimeric geranylgeranyl pyrophosphate synthase small subunit, chloroplastic (Precursor) GN=GGR OS=Arabidopsis thaliana (Mouse-ear cress) PE=1 SV=2	hypothetical protein VITISV_007690 [Vitis vinifera]	8.06707	9.85239	8.50954	3.93603	3.32201	4.70762	4.14796e-08	-1.00201	down
Lsat_1_v5_gn_5_125561	Heme-binding-like protein At3g10130, chloroplastic (Precursor) GN=At3g10130 OS=Arabidopsis thaliana (Mouse-ear cress) PE=2 SV=1	hypothetical protein L484_024614 [Morus notabilis]	58.5769	62.045	57.4804	105.946	114.812	111.863	6.2939e-44	1.00073	up
Lsat_1_v5_gn_2_32541	F-box protein At2g32560 GN=At2g32560 OS=Arabidopsis thaliana (Mouse-ear cress) PE=2 SV=1	PREDICTED: F-box protein At2g32560-like [Sesamum indicum]	11.5748	11.254	11.1422	19.4682	19.8451	18.2099	1.73883e-30	1.00101	up
Lsat_1_v5_gn_4_60721	Protein TRANSPARENT TESTA 12 GN=F17J16_80 OS=Arabidopsis thaliana (Mouse-ear cress) PE=2 SV=1	PREDICTED: protein TRANSPARENT TESTA 12-like [Solanum lycopersicum]	1.28245	1.31309	1.23484	2.80319	2.51848	2.06305	7.44831e-06	1.00157	up
Lsat_1_v5_gn_6_11460	Glucan endo-1,3-beta-glucosidase 11 (Precursor) GN=At1g32860 OS=Arabidopsis thaliana (Mouse-ear cress) PE=1 SV=1	Glucan endo-1,3-beta-glucosidase precursor, putative [Ricinus communis]	29.4242	35.3352	33.0129	60.1268	62.8445	59.9593	1.36377e-36	1.00239	up
Lsat_1_v5_gn_7_88001	--	hypothetical protein VITISV_044031 [Vitis vinifera]	87.9124	76.3443	73.871	145.082	166.719	135.966	8.95315e-21	1.00274	up
Lsat_1_v5_gn_2_104621	Probable sodium/metabolite cotransporter BASS4, chloroplastic (Precursor) GN=BASS4 OS=Arabidopsis thaliana (Mouse-ear cress) PE=3 SV=1	putative plastid localized membrane protein [Flaveria trinervia]	2.7306	2.15538	2.76228	6.36016	4.79566	4.01621	2.78289e-06	1.00276	up
Lsat_1_v5_gn_1_99140	Toll/interleukin-1 receptor-like protein GN=TIR OS=Arabidopsis thaliana (Mouse-ear cress) PE=1 SV=1	TIR-NBS-LRR resistance-like protein RGC151 [Helianthus annuus]	0.58067	0.664641	0.728644	1.46894	1.20383	0.88683	0.000385821	1.0035	up
Lsat_1_v5_gn_9_23900	Beta-glucosidase 11 (Precursor) GN=BGLU11 OS=Arabidopsis thaliana (Mouse-ear cress) PE=2 SV=2	PREDICTED: beta-glucosidase 11-like isoform X1 [Vitis vinifera]	5.82773	5.1446	5.56939	11.4831	10.7021	9.83573	2.23004e-16	1.00351	up
Lsat_1_v5_gn_6_67720	--	PREDICTED: uncharacterized protein LOC100249037 [Vitis vinifera]	39.4967	39.2049	39.6961	80.6143	69.4043	75.1503	1.32942e-41	1.00409	up
Lsat_1_v5_gn_0_26221	Peptidyl-prolyl cis-trans isomerase, chloroplastic (Precursor) GN=TLP40 OS=Spinacia oleracea (Spinach) PE=1 SV=1	PREDICTED: peptidyl-prolyl cis-trans isomerase CYP38, chloroplastic [Solanum lycopersicum]	84.6967	89.4993	86.1122	163.905	158.229	160.352	3.71891e-80	1.00455	up
Lsat_1_v5_gn_9_49341	U-box domain-containing protein 44 GN=F2D10.27 OS=Arabidopsis thaliana (Mouse-ear cress) PE=1 SV=1	PREDICTED: U-box domain-containing protein 43 [Vitis vinifera]	1.19619	2.14905	2.66395	5.4977	2.3043	4.78949	0.000191617	1.00466	up
Lsat_1_v5_gn_5_42660	--	PREDICTED: uncharacterized protein LOC100254125 isoform X1 [Vitis vinifera]	5.4474	5.60229	5.43713	11.4602	9.99435	9.3702	2.04073e-18	1.00484	up
Lsat_1_v5_gn_2_102060	Sucrose-phosphatase 2 GN=SPP2 OS=Nicotiana tabacum (Common tobacco) PE=1 SV=1	PREDICTED: sucrose-phosphatase 2-like isoform X1 [Sesamum indicum]	24.6546	27.2442	28.9334	47.8378	52.1538	51.3454	2.70981e-37	1.00526	up
Lsat_1_v5_gn_3_69661	Protein YLS9 GN=F11F19.11 OS=Arabidopsis thaliana (Mouse-ear cress) PE=2 SV=1	PREDICTED: protein YLS9 [Sesamum indicum]	0.599032	0.890555	1.18902	1.5994	1.94325	2.04257	0.00332188	1.00566	up
Lsat_1_v5_gn_4_160900	BTB/POZ domain-containing protein NPY5 GN=NPY5 OS=Arabidopsis thaliana (Mouse-ear cress) PE=2 SV=2	BTB/POZ domain-containing protein NPY2 [Morus notabilis]	11.474	13.8311	13.2743	23.7539	23.6303	25.1627	3.01711e-35	1.00577	up
Lsat_1_v5_gn_4_37561	Mavicyanin OS=Cucurbita pepo (Vegetable marrow) PE=1 SV=1	Early nodulin-like protein 18 isoform 1 [Theobroma cacao]	6.13089	5.11325	5.65458	10.5726	10.3328	11.1882	2.34649e-11	1.00577	up
Lsat_1_v5_gn_4_72700	Uncharacterized protein At5g50100, mitochondrial (Precursor) GN=At5g50100 OS=Arabidopsis thaliana (Mouse-ear cress) PE=2 SV=1	hypothetical protein F383_23559 [Gossypium arboreum]	1.10332	1.75756	1.56063	3.22888	2.55186	2.5914	0.000607065	1.00585	up
Lactuca_sativa_newGene_3622	--	zinc finger CCCH domain-containing protein 45-like isoform X6 [Olea europaea var. sylvestris]	2.27603	3.46421	3.17375	5.4082	5.62922	6.07	3.20018e-08	1.00647	up
Lsat_1_v5_gn_3_57701	--	PREDICTED: uncharacterized protein LOC105156363 [Sesamum indicum]	1.03992	0.602788	1.15552	1.92754	2.10255	1.63408	0.00113818	1.00722	up
Lsat_1_v5_gn_5_48061	Beta-fructofuranosidase, insoluble isoenzyme CWINV3 (Precursor) GN=T7N22.6 OS=Arabidopsis thaliana (Mouse-ear cress) PE=1 SV=2	fructan 1-exohydrolase IIa [Cichorium intybus]	38.4077	44.5893	40.8193	78.1489	77.1738	78.3796	1.01882e-49	1.00734	up
Lsat_1_v5_gn_5_149441	--	PREDICTED: uncharacterized protein LOC102591450 [Solanum tuberosum]	1.75615	1.93562	1.88905	3.954	4.08944	2.85003	3.54103e-05	1.00806	up
Lsat_1_v5_gn_5_147760	Elongation factor Ts, chloroplastic GN=tsf OS=Rhodomonas salina (Cryptomonas salina) PE=3 SV=1	PREDICTED: uncharacterized protein LOC104245598 [Nicotiana sylvestris]	109.533	158.271	148.025	222.255	255.167	277.682	1.20915e-27	1.00825	up
Lsat_1_v5_gn_3_12220	Protein Mut11 GN=Mut11 OS=Chlamydomonas reinhardtii (Chlamydomonas smithii) PE=2 SV=1	PREDICTED: WD repeat-containing protein 44-like [Nicotiana sylvestris]	3.00583	3.66292	3.2456	7.94106	5.25402	5.71698	5.09831e-10	1.01007	up
Lsat_1_v5_gn_2_107721	Rubisco accumulation factor 2, chloroplastic (Precursor) GN=RAF2 OS=Arabidopsis thaliana (Mouse-ear cress) PE=1 SV=1	PREDICTED: rubisco accumulation factor 1, chloroplastic [Vitis vinifera]	153.451	143.065	144.21	275.626	277.597	276.593	2.56676e-55	1.01195	up
Lsat_1_v5_gn_8_53241	Protein PHYTOCHROME KINASE SUBSTRATE 2 GN=PKS2 OS=Arabidopsis thaliana (Mouse-ear cress) PE=1 SV=1	Putative phytochrome kinase substrate 1, identical [Solanum demissum]	10.8822	10.465	10.8711	19.1782	21.7667	19.9857	6.46729e-22	1.01203	up
Lactuca_sativa_newGene_1607	--	uncharacterized protein LOC111885728 isoform X1 [Lactuca sativa]	2.62933	2.25238	2.79667	4.63718	6.93766	3.62334	0.000466984	1.01215	up
Lsat_1_v5_gn_5_155160	Auxin transporter-like protein 2 GN=LAX2 OS=Medicago truncatula (Barrel medic) PE=2 SV=1	PREDICTED: auxin transporter-like protein 2 [Sesamum indicum]	21.2418	25.0786	25.8864	48.0804	47.0629	41.8507	3.63191e-37	1.01245	up
Lsat_1_v5_gn_8_125161	Malonyl-coenzyme A:anthocyanin 3-O-glucoside-6&apos;&apos;-O-malonyltransferase {ECO:0000303|PubMed:12481098} OS=Dahlia pinnata (Pinnate dahlia) PE=1 SV=1	Chain A, Crystal Structure Of Dendranthema Morifolium Dmat Complexed With Malonyl-coa	0.384456	0.668549	0.603469	1.30759	1.28163	0.883081	0.0044558	1.0136	up
Lsat_1_v5_gn_4_4920	Alpha-glucan water dikinase 1, chloroplastic (Precursor) OS=Arabidopsis thaliana (Mouse-ear cress) PE=1 SV=2	glucan water dikinase 1 [Manihot esculenta]	8.21367	8.59275	9.28314	17.1518	16.4183	16.0947	8.97592e-36	1.01456	up
Lsat_1_v5_gn_1_115501	Two-component response regulator ARR9 GN=F24I3.120 OS=Arabidopsis thaliana (Mouse-ear cress) PE=1 SV=1	hypothetical protein PRUPE_ppa025335mg [Prunus persica]	4.12043	4.6944	3.24347	7.28972	8.08728	7.84192	2.01337e-07	1.0151	up
Lsat_1_v5_gn_8_5661	Metal-nicotianamine transporter YSL3 GN=YSL3 OS=Arabidopsis thaliana (Mouse-ear cress) PE=2 SV=1	PREDICTED: metal-nicotianamine transporter YSL3-like isoform X1 [Nicotiana sylvestris]	6.07315	6.60855	5.99327	12.1432	10.9647	12.0655	8.13115e-25	1.01557	up
Lsat_1_v5_gn_6_35480	Photosystem II 22 kDa protein, chloroplastic (Precursor) GN=PSBS OS=Nicotiana tabacum (Common tobacco) PE=2 SV=1	PREDICTED: photosystem II 22 kDa protein, chloroplastic [Elaeis guineensis]	325.146	308.733	317.758	597.661	614.453	583.451	2.17334e-59	1.01558	up
Lsat_1_v5_gn_8_78400	Ethylene-responsive transcription factor RAP2-7 GN=T17D12.11 OS=Arabidopsis thaliana (Mouse-ear cress) PE=2 SV=2	PREDICTED: ethylene-responsive transcription factor RAP2-7 isoform X2 [Vitis vinifera]	6.10225	7.83481	6.82694	12.8399	12.4628	14.2726	8.19915e-17	1.01559	up
Lsat_1_v5_gn_1_77780	Glucan endo-1,3-beta-glucosidase, acidic isoform GI9 (Precursor) GN=PR2 OS=Nicotiana tabacum (Common tobacco) PE=1 SV=1	beta-1,3-glucanase [Cichorium intybus x Cichorium endivia]	4.66782	5.24475	5.58848	8.81927	10.9612	10.0827	1.84516e-09	1.01732	up
Lsat_1_v5_gn_9_32440	Putative receptor protein kinase ZmPK1 (Precursor) GN=PK1 OS=Zea mays (Maize) PE=2 SV=2	PREDICTED: putative receptor protein kinase ZmPK1-like [Citrus sinensis]	0.372783	0.514222	0.438035	0.825049	0.99267	0.838042	0.000347751	1.01736	up
Lsat_1_v5_gn_9_85660	Protein NRT1/ PTR FAMILY 4.5 GN=T7N9.10 OS=Arabidopsis thaliana (Mouse-ear cress) PE=2 SV=1	PREDICTED: protein NRT1/ PTR FAMILY 4.5-like isoform X2 [Nicotiana sylvestris]	0.43287	0.454017	0.373441	0.962477	0.766253	0.887064	0.00367899	1.01738	up
Lsat_1_v5_gn_1_3240	Thylakoid lumenal 29 kDa protein, chloroplastic (Precursor) GN=CLEB3J9 OS=Solanum lycopersicum (Tomato) PE=3 SV=1	PREDICTED: thylakoid lumenal 29 kDa protein, chloroplastic [Vitis vinifera]	91.4611	99.1109	98.1479	179.93	183.979	181.385	1.57895e-73	1.01778	up
Lsat_1_v5_gn_2_114381	Chorismate synthase, chloroplastic (Precursor) OS=Capnoides sempervirens (Rock-harlequin) PE=1 SV=1	PREDICTED: chorismate synthase 1, chloroplastic [Vitis vinifera]	60.0185	60.8793	64.1227	114.578	113.637	121.689	1.5095e-61	1.01895	up
Lsat_1_v5_gn_2_124081	--	PREDICTED: uncharacterized protein LOC102605110 [Solanum tuberosum]	46.3053	49.9662	45.2764	86.6969	89.9796	91.0575	5.17156e-44	1.01897	up
Lsat_1_v5_gn_3_26081	Sugar transporter ERD6-like 16 GN=At5g18840 OS=Arabidopsis thaliana (Mouse-ear cress) PE=2 SV=2	PREDICTED: sugar transporter ERD6-like 16 isoform X1 [Eucalyptus grandis]	4.58481	4.01063	3.68741	7.59368	7.79159	8.05326	1.00665e-12	1.01917	up
Lsat_1_v5_gn_4_94081	Putative receptor-like protein kinase At1g72540 GN=At1g72540 OS=Arabidopsis thaliana (Mouse-ear cress) PE=2 SV=1	PREDICTED: putative receptor-like protein kinase At1g72540 [Sesamum indicum]	1.53122	1.4024	2.21704	3.36203	3.48556	3.41386	5.88595e-06	1.01922	up
Lactuca_sativa_newGene_3751	--	--	1.13389	1.36778	1.06728	2.16886	1.91782	3.20772	0.00107824	1.01927	up
Lsat_1_v5_gn_3_46280	--	PREDICTED: choline transporter-like protein 3-like [Solanum tuberosum]	7.55589	8.97386	9.07787	15.2395	15.6928	17.8472	4.47182e-21	1.01953	up
Lsat_1_v5_gn_4_77381	Elongation factor Tu, chloroplastic (Precursor) GN=F9F13.10 OS=Arabidopsis thaliana (Mouse-ear cress) PE=1 SV=1	elongation factor Tu, partial [Chrysanthemum boreale]	629.286	655.759	659.612	1218.72	1234.66	1220.39	2.80576e-103	1.0198	up
Lsat_1_v5_gn_7_78601	Cyclic nucleotide-gated ion channel 2 GN=T20K14_20 OS=Arabidopsis thaliana (Mouse-ear cress) PE=1 SV=1	cyclic nucleotide gated ion channel 2 like, partial [Chrysanthemum boreale]	2.3918	2.17203	1.98989	4.45893	3.96707	4.374	2.83815e-12	1.01987	up
Lsat_1_v5_gn_6_5901	Glutamine synthetase, chloroplastic (Precursor) GN=GLN2 OS=Daucus carota (Wild carrot) PE=2 SV=1	RecName: Full=Glutamine synthetase, chloroplastic; AltName: Full=GS2; AltName: Full=Glutamate--ammonia ligase; Flags: Precursor [Daucus carota]	10.2996	13.3042	13.1804	23.2716	27.2891	20.6685	4.2566e-08	1.02019	up
Lsat_1_v5_gn_4_86881	Probable WRKY transcription factor 40 GN=WRKY40 OS=Arabidopsis thaliana (Mouse-ear cress) PE=1 SV=1	WRKY transcription factor [Artemisia annua]	5.38909	4.16247	7.17454	10.2846	10.7401	10.8829	1.61592e-08	1.02023	up
Lsat_1_v5_gn_2_73601	Plant intracellular Ras-group-related LRR protein 4 GN=PIRL4 OS=Arabidopsis thaliana (Mouse-ear cress) PE=1 SV=1	PREDICTED: plant intracellular Ras-group-related LRR protein 4-like [Nicotiana tomentosiformis]	6.11647	6.52615	6.97549	12.9791	12.2469	12.6799	2.00936e-27	1.02144	up
Lsat_1_v5_gn_4_182120	Homeobox-leucine zipper protein HAT5 GN=F4P13.2 OS=Arabidopsis thaliana (Mouse-ear cress) PE=1 SV=1	Homeobox-leucine zipper protein HAT5 [Theobroma cacao]	35.7818	33.7358	32.0299	65.4388	62.3692	65.0094	2.52342e-37	1.0228	up
Lsat_1_v5_gn_8_30001	Receptor protein kinase CLAVATA1 (Precursor) GN=CLV1 OS=Arabidopsis thaliana (Mouse-ear cress) PE=1 SV=3	PREDICTED: receptor protein kinase CLAVATA1 [Vitis vinifera]	0.393275	0.373399	0.283109	0.787642	0.58209	0.776784	0.00078462	1.02394	up
Lsat_1_v5_gn_7_5661	Probable methyltransferase PMT15 GN=At4g00750 OS=Arabidopsis thaliana (Mouse-ear cress) PE=2 SV=1	hypothetical protein PRUPE_ppa002801mg [Prunus persica]	6.58918	7.61449	6.71939	13.83	13.9172	13.1845	1.72043e-25	1.02486	up
Lsat_1_v5_gn_1_3320	Phospho-2-dehydro-3-deoxyheptonate aldolase 1, chloroplastic (Precursor) GN=SHKA OS=Solanum tuberosum (Potato) PE=1 SV=2	PREDICTED: phospho-2-dehydro-3-deoxyheptonate aldolase 1, chloroplastic-like [Malus domestica]	22.9778	21.8978	22.0537	43.7674	41.6762	41.7713	1.06948e-43	1.02524	up
Lsat_1_v5_gn_6_41721	--	PREDICTED: syncoilin [Vitis vinifera]	1.10783	0.812809	0.883566	1.9659	1.85477	1.99993	0.00205582	1.02556	up
Lsat_1_v5_gn_7_103000	--	PREDICTED: uncharacterized protein LOC102600810 [Solanum tuberosum]	41.1032	38.0932	43.537	77.3432	81.2596	75.1118	4.33303e-38	1.0262	up
Lsat_1_v5_gn_2_120101	--	PREDICTED: uncharacterized protein LOC104095999 isoform X2 [Nicotiana tomentosiformis]	1.03875	1.25609	1.25133	2.25961	2.68986	2.11685	4.04853e-05	1.02664	up
Lactuca_sativa_newGene_4979	Codeine O-demethylase OS=Papaver somniferum OX=3469 GN=CODM PE=1 SV=1	codeine O-demethylase-like [Lactuca sativa]	1.66368	1.28325	1.21092	2.20777	3.34644	2.76922	0.000204997	1.02678	up
Lsat_1_v5_gn_4_60660	Protein TRANSPARENT TESTA 12 GN=F17J16_80 OS=Arabidopsis thaliana (Mouse-ear cress) PE=2 SV=1	PREDICTED: protein TRANSPARENT TESTA 12-like [Solanum lycopersicum]	7.46411	7.46295	7.73409	13.7397	14.3033	15.0505	1.55623e-25	1.02767	up
Lsat_1_v5_gn_5_2441	Zinc finger protein VAR3, chloroplastic (Precursor) GN=VAR3 OS=Arabidopsis thaliana (Mouse-ear cress) PE=1 SV=2	hypothetical protein MIMGU_mgv1a003196mg [Erythranthe guttata]	22.4861	27.2462	26.5536	47.4835	49.4897	48.4077	2.80124e-36	1.02776	up
Lsat_1_v5_gn_0_18400	--	AT1G65230-like protein, partial [Lactuca sativa]	10.7273	9.57012	11.0337	19.5363	22.5435	18.2615	3.43339e-15	1.0281	up
Lsat_1_v5_gn_3_35480	Photosystem II stability/assembly factor HCF136, chloroplastic (Precursor) GN=HCF136 OS=Arabidopsis thaliana (Mouse-ear cress) PE=1 SV=1	Photosystem II stability/assembly factor, chloroplast (HCF136) isoform 1 [Theobroma cacao]	75.1446	75.5692	67.4613	131.941	130.74	144.294	5.96582e-47	1.02846	up
Lsat_1_v5_gn_5_125100	--	--	1.74593	1.2617	1.71827	2.58475	3.77113	2.95817	0.0001141	1.02897	up
Lsat_1_v5_gn_6_109640	--	Mitochondrial transcription termination factor family protein isoform 2 [Theobroma cacao]	5.04989	4.22331	5.90801	10.3345	9.0011	10.3957	2.52098e-09	1.03007	up
Lsat_1_v5_gn_6_65760	C2 and GRAM domain-containing protein At1g03370 GN=At1g03370 OS=Arabidopsis thaliana (Mouse-ear cress) PE=2 SV=4	hypothetical protein CICLE_v10019435mg [Citrus clementina]	1.62442	1.1241	1.15505	2.46875	2.5248	2.6696	1.51105e-06	1.03023	up
Lsat_1_v5_gn_8_41661	Fruit protein pKIWI502 GN=pKIWI502 OS=Actinidia deliciosa (Kiwi) PE=2 SV=1	PREDICTED: fruit protein pKIWI502 [Vitis vinifera]	62.7371	59.3274	60.0508	118.874	115.166	113.232	6.88326e-52	1.03066	up
Lsat_1_v5_gn_1_89461	Myosin-6 GN=F6B6.4 OS=Arabidopsis thaliana (Mouse-ear cress) PE=1 SV=1	unconventional myosin [Helianthus annuus]	0.203813	0.290511	0.272732	0.551096	0.824842	1.00933	0.00696439	1.03084	up
Lsat_1_v5_gn_5_91701	Omega-6 fatty acid desaturase, chloroplastic (Precursor) OS=Brassica napus (Rape) PE=2 SV=1	plastid oleate desaturase FAD6 [Carthamus tinctorius]	49.889	48.4473	52.1247	94.0721	94.5847	98.4101	9.07795e-57	1.03092	up
Lsat_1_v5_gn_8_10000	Expansin-B15 (Precursor) GN=OSJNBa0010H02.7 OS=Oryza sativa subsp. japonica (Rice) PE=3 SV=2	beta expansin precursor [Nicotiana tabacum]	16.2642	15.0005	14.044	27.7977	28.865	30.1488	5.54605e-23	1.03122	up
Lsat_1_v5_gn_4_152681	Pheophytinase, chloroplastic (Precursor) GN=MAC12.25 OS=Arabidopsis thaliana (Mouse-ear cress) PE=1 SV=1	PREDICTED: pheophytinase, chloroplastic [Nicotiana tomentosiformis]	8.97956	6.17555	7.1959	16.1741	12.6532	14.6689	2.56286e-09	1.03165	up
Lsat_1_v5_gn_8_26460	Catalase OS=Helianthus annuus (Common sunflower) PE=2 SV=1	RecName: Full=Catalase [Helianthus annuus]	91.6135	94.4848	96.6343	179.798	187.406	171.985	2.54214e-61	1.03207	up
Lsat_1_v5_gn_9_21061	--	PREDICTED: uncharacterized protein LOC105161741 [Sesamum indicum]	20.8909	22.5696	19.6592	40.6308	39.7507	40.2838	2.38439e-35	1.03336	up
Lsat_1_v5_gn_3_119881	Pentatricopeptide repeat-containing protein At3g22150, chloroplastic (Precursor) GN=PCMP-E95 OS=Arabidopsis thaliana (Mouse-ear cress) PE=2 SV=1	PREDICTED: pentatricopeptide repeat-containing protein At3g22150, chloroplastic-like [Citrus sinensis]	1.40402	1.98245	1.3717	3.05782	2.82079	3.41806	7.06186e-08	1.03365	up
Lsat_1_v5_gn_5_9460	Respiratory burst oxidase homolog protein C GN=RBOHC OS=Solanum tuberosum (Potato) PE=1 SV=2	respiratory burst oxidase homolog [Nicotiana benthamiana]	12.4501	14.3889	13.2345	26.0529	26.0848	24.5194	2.35697e-39	1.03397	up
Lsat_1_v5_gn_5_23660	PsbP-like protein 1, chloroplastic (Precursor) GN=PPL1 OS=Arabidopsis thaliana (Mouse-ear cress) PE=1 SV=1	PREDICTED: psbP-like protein 1, chloroplastic [Nicotiana sylvestris]	64.3508	63.8954	73.7796	119.434	143.801	134.174	9.97563e-48	1.03451	up
Lsat_1_v5_gn_4_10260	--	PREDICTED: uncharacterized protein LOC103503323 [Cucumis melo]	41.1146	32.7306	34.5873	75.3202	74.1748	59.8896	3.39782e-15	1.03481	up
Lsat_1_v5_gn_8_58621	--	PREDICTED: uncharacterized protein LOC104902040 [Beta vulgaris subsp. vulgaris]	5.84292	5.16729	6.78151	9.20849	14.9682	12.9671	3.45063e-06	1.03515	up
Lsat_1_v5_gn_8_33100	Serine carboxypeptidase-like 34 (Precursor) GN=SCPL34 OS=Arabidopsis thaliana (Mouse-ear cress) PE=2 SV=2	PREDICTED: serine carboxypeptidase-like 34-like [Solanum tuberosum]	7.31982	9.53827	9.11184	16.1948	15.3128	18.6528	3.29499e-16	1.03536	up
Lsat_1_v5_gn_9_55221	Uncharacterized protein At1g76660 GN=At1g76660 OS=Arabidopsis thaliana (Mouse-ear cress) PE=2 SV=1	PREDICTED: uncharacterized protein LOC102583548 [Solanum tuberosum]	20.7735	26.1811	23.5997	42.0027	46.9089	46.4515	3.85067e-26	1.03542	up
Lsat_1_v5_gn_7_110860	Metal tolerance protein 10 GN=MTP10 OS=Arabidopsis thaliana (Mouse-ear cress) PE=2 SV=1	PREDICTED: metal tolerance protein 9-like [Sesamum indicum]	0.380811	0.244063	0.41357	0.668734	0.755154	1.00068	0.00582358	1.03655	up
Lsat_1_v5_gn_4_68701	12-oxophytodienoate reductase 2 GN=OPR2 OS=Arabidopsis thaliana (Mouse-ear cress) PE=1 SV=2	Putative 12-oxophytodienoate reductase 11 [Morus notabilis]	9.77273	9.82645	10.4072	19.1621	19.6525	18.8646	1.28276e-27	1.03664	up
Lsat_1_v5_gn_8_117061	Protein ZINC INDUCED FACILITATOR-LIKE 1 GN=ZIFL1 OS=Arabidopsis thaliana (Mouse-ear cress) PE=2 SV=1	Zinc induced facilitator-like 1 isoform 1 [Theobroma cacao]	4.39429	4.39792	5.25388	8.57666	9.84307	8.50301	2.28225e-15	1.03699	up
Lsat_1_v5_gn_1_70060	Transcription factor bHLH62 GN=F21O3.5 OS=Arabidopsis thaliana (Mouse-ear cress) PE=2 SV=1	hypothetical protein VITISV_005183 [Vitis vinifera]	12.4234	14.6798	13.444	26.5445	23.7705	27.6073	2.50141e-29	1.03712	up
Lsat_1_v5_gn_9_90320	Two-pore potassium channel 1 GN=MDF20.7 OS=Arabidopsis thaliana (Mouse-ear cress) PE=1 SV=2	hypothetical protein PRUPE_ppa008303mg [Prunus persica]	12.4004	13.814	14.6016	26.0783	25.5755	26.4695	3.24761e-33	1.0373	up
Lsat_1_v5_gn_4_75800	--	PREDICTED: uncharacterized protein LOC105157238 isoform X1 [Sesamum indicum]	12.4915	12.9667	13.6351	23.2371	25.1458	26.7944	1.24826e-37	1.03774	up
Lsat_1_v5_gn_4_148061	Peroxidase 72 (Precursor) OS=Arabidopsis thaliana (Mouse-ear cress) PE=1 SV=1	PREDICTED: peroxidase 72 [Populus euphratica]	1.31127	0.911191	1.06875	1.86319	2.43316	2.50913	0.000744245	1.0378	up
Lsat_1_v5_gn_2_124521	Protein ESKIMO 1 GN=F27K19.170 OS=Arabidopsis thaliana (Mouse-ear cress) PE=1 SV=1	PREDICTED: protein ESKIMO 1-like [Sesamum indicum]	1.51998	1.31619	2.00125	3.04677	3.6523	3.12841	4.77912e-05	1.03798	up
Lsat_1_v5_gn_8_1580	MATE efflux family protein DTX1 GN=F3L12.13 OS=Arabidopsis thaliana (Mouse-ear cress) PE=2 SV=1	PREDICTED: MATE efflux family protein 6 isoform X1 [Vitis vinifera]	1.24173	1.19263	1.4324	2.44868	2.94559	2.74591	3.23101e-05	1.03818	up
Lsat_1_v5_gn_6_9501	RING-H2 zinc finger protein RHA4a GN=RHA4A OS=Arabidopsis thaliana (Mouse-ear cress) PE=2 SV=1	PREDICTED: RING-H2 zinc finger protein RHA4a [Eucalyptus grandis]	1.06822	1.78615	1.44344	2.94643	3.1203	2.53814	3.92619e-05	1.03849	up
Lsat_1_v5_gn_4_74400	Microtubule-associated protein SPIRAL2-like GN=SP2L OS=Arabidopsis thaliana (Mouse-ear cress) PE=2 SV=1	PREDICTED: microtubule-associated protein TORTIFOLIA1-like [Solanum tuberosum]	32.2123	34.6861	35.9329	65.8251	65.0912	66.2599	8.79757e-63	1.03863	up
Lsat_1_v5_gn_7_58320	Uncharacterized protein ycf19 GN=ycf19 OS=Guillardia theta (Cryptomonas phi) PE=3 SV=1	PREDICTED: uncharacterized protein LOC104094824 [Nicotiana tomentosiformis]	23.5707	30.9656	25.3315	51.3019	50.4353	51.8844	2.40161e-25	1.039	up
Lsat_1_v5_gn_2_62940	Wall-associated receptor kinase-like 9 (Precursor) GN=WAKL9 OS=Arabidopsis thaliana (Mouse-ear cress) PE=2 SV=1	kinase, putative [Ricinus communis]	2.05702	2.53929	1.88868	4.3928	3.84024	4.3837	6.51128e-11	1.03928	up
Lsat_1_v5_gn_4_106160	--	unnamed protein product [Vitis vinifera]	9.97175	9.22716	8.31617	18.9847	16.8267	16.8182	5.63366e-18	1.03933	up
Lsat_1_v5_gn_8_11680	Omega-3 fatty acid desaturase, chloroplastic (Precursor) GN=FAD7 OS=Sesamum indicum (Oriental sesame) PE=2 SV=1	chloroplast omega-3 fatty acid desaturase precursor [Crepis alpina]	29.0785	26.5658	26.8761	52.8445	53.4316	52.2719	6.86794e-41	1.03994	up
Lsat_1_v5_gn_9_10001	Auxin-responsive protein IAA16 GN=IAA16 OS=Arabidopsis thaliana (Mouse-ear cress) PE=1 SV=1	hypothetical protein POPTR_0013s03870g [Populus trichocarpa]	12.6426	10.3333	9.85798	20.7643	22.2184	20.5822	1.48711e-14	1.04059	up
Lsat_1_v5_gn_9_56521	Beta-carotene hydroxylase 2, chloroplastic (Precursor; Fragment) GN=CA2 OS=Capsicum annuum (Bell pepper) PE=2 SV=1	beta hydroxylase [Tagetes erecta]	22.4652	19.6122	20.5115	37.4124	42.0473	41.3277	3.13007e-23	1.04102	up
Lsat_1_v5_gn_8_52560	Extracellular ribonuclease LE (Precursor) OS=Solanum lycopersicum (Tomato) PE=1 SV=2	wounding-induced ribonuclease gene [Zinnia violacea]	3.00049	2.56917	2.32027	4.61583	5.63732	5.39917	4.10853e-06	1.04118	up
Lsat_1_v5_gn_8_116421	Germacrene A synthase short form OS=Cichorium intybus (Chicory) PE=1 SV=1	germacrene A synthase LTC1 [Lactuca sativa]	0.458772	0.528184	0.606106	1.01697	1.42176	0.904831	0.00118879	1.0414	up
Lsat_1_v5_gn_3_78621	Scarecrow-like protein 15 GN=SCL15 OS=Arabidopsis thaliana (Mouse-ear cress) PE=2 SV=3	PREDICTED: scarecrow-like protein 15 [Nicotiana sylvestris]	0.378375	0.722383	0.543213	1.19844	1.41213	0.883231	0.00214438	1.0419	up
Lactuca_sativa_newGene_1654	Methyl-CpG-binding domain-containing protein 9 OS=Arabidopsis thaliana OX=3702 GN=MBD9 PE=2 SV=1	methyl-CpG-binding domain-containing protein 9-like isoform X2 [Lactuca sativa]	2.39356	1.29897	2.09299	3.42672	4.88239	3.84188	0.00132577	1.04199	up
Lsat_1_v5_gn_7_13841	Heterogeneous nuclear ribonucleoprotein 1 GN=RNP1 OS=Arabidopsis thaliana (Mouse-ear cress) PE=1 SV=1	PREDICTED: heterogeneous nuclear ribonucleoprotein 1 [Sesamum indicum]	7.27372	6.40524	6.80309	14.0897	12.9484	12.393	1.5876e-20	1.0424	up
Lsat_1_v5_gn_5_108740	GTP cyclohydrolase-2 (Precursor) GN=MSJ1.14 OS=Arabidopsis thaliana (Mouse-ear cress) PE=1 SV=2	PREDICTED: bifunctional riboflavin biosynthesis protein RIBA 1, chloroplastic-like [Vitis vinifera]	21.8117	22.6808	22.2232	41.8656	43.2143	43.2358	5.55288e-57	1.04334	up
Lsat_1_v5_gn_6_99141	Trihelix transcription factor GT-2 GN=GT-2 OS=Arabidopsis thaliana (Mouse-ear cress) PE=2 SV=1	PREDICTED: trihelix transcription factor GTL1-like [Nicotiana tomentosiformis]	20.8403	20.3486	19.7825	39.2192	36.5881	41.0446	6.93265e-44	1.04358	up
Lsat_1_v5_gn_3_54620	U-box domain-containing protein 11 GN=PUB11 OS=Arabidopsis thaliana (Mouse-ear cress) PE=2 SV=2	unnamed protein product [Coffea canephora]	1.93294	1.7701	1.54947	3.74373	3.62407	3.02882	2.03629e-08	1.04396	up
Lsat_1_v5_gn_7_80180	--	PREDICTED: phytoene dehydrogenase, chloroplastic/chromoplastic [Nicotiana sylvestris]	20.8497	24.4125	21.2733	43.2219	41.4567	43.5219	9.05318e-38	1.0442	up
Lsat_1_v5_gn_2_80881	Zinc finger CCCH domain-containing protein 14 GN=At1g66810 OS=Arabidopsis thaliana (Mouse-ear cress) PE=2 SV=1	PREDICTED: zinc finger CCCH domain-containing protein 14 [Nicotiana tomentosiformis]	0.74848	0.591248	0.607325	2.23823	0.875984	1.08569	0.00713069	1.04468	up
Lsat_1_v5_gn_4_137440	ABC transporter F family member 5 GN=MXK3.6 OS=Arabidopsis thaliana (Mouse-ear cress) PE=2 SV=1	PREDICTED: ABC transporter F family member 5 [Vitis vinifera]	27.6357	33.724	33.5722	59.979	62.3954	60.6141	1.81473e-37	1.04483	up
Lsat_1_v5_gn_4_48480	Probable WRKY transcription factor 69 GN=WRKY69 OS=Arabidopsis thaliana (Mouse-ear cress) PE=2 SV=1	WRKY10 [Chrysanthemum x morifolium]	2.13552	3.23499	2.94121	5.51719	5.9734	5.46387	2.8112e-07	1.04543	up
Lsat_1_v5_gn_9_67821	Caffeoyl-CoA O-methyltransferase GN=CCOAOMT OS=Zinnia violacea (Garden zinnia) PE=2 SV=1	caffeoyl CoA O-methyltransferase [Carthamus tinctorius]	2.74733	2.2871	2.77267	5.06421	4.65509	5.84876	7.01127e-07	1.04563	up
Lsat_1_v5_gn_7_98760	--	Heavy metal transport/detoxification superfamily protein, putative [Theobroma cacao]	4.06032	2.73728	3.05158	6.44315	5.94376	8.15717	4.53493e-05	1.04609	up
Lsat_1_v5_gn_4_83840	Transcription factor bHLH137 GN=K3K7 OS=Arabidopsis thaliana (Mouse-ear cress) PE=2 SV=1	bHLH trascription factor [Nicotiana tabacum]	6.84553	6.51025	6.41466	13.7882	11.2523	13.1034	4.37353e-19	1.04712	up
Lsat_1_v5_gn_4_159341	Probable xyloglucan endotransglucosylase/hydrolase protein 6 (Precursor) GN=MPA24.8 OS=Arabidopsis thaliana (Mouse-ear cress) PE=2 SV=2	xyloglucan endotransglucosylase [Gerbera hybrid cultivar]	3.95553	4.20093	3.34053	7.58302	6.88452	7.84778	3.56388e-10	1.04723	up
Lsat_1_v5_gn_8_101320	--	PREDICTED: WW domain-containing protein C11B10.08 [Sesamum indicum]	1.0577	0.634	1.41985	1.73545	1.7831	3.35588	0.005465	1.04865	up
Lsat_1_v5_gn_5_174240	Protein LIGHT-DEPENDENT SHORT HYPOCOTYLS 6 GN=F10K1.20 OS=Arabidopsis thaliana (Mouse-ear cress) PE=1 SV=1	Zinc finger protein ZFPM1 [Theobroma cacao]	4.47449	4.89839	4.64162	10.4529	8.06152	9.11654	3.38432e-09	1.04907	up
Lsat_1_v5_gn_7_54241	Phosphatidylinositol/phosphatidylcholine transfer protein SFH12 GN=SFH12 OS=Arabidopsis thaliana (Mouse-ear cress) PE=2 SV=1	PREDICTED: motile sperm domain-containing protein 2 [Prunus mume]	2.02413	2.36754	2.0308	3.76206	4.61433	4.64811	2.21609e-08	1.04931	up
Lsat_1_v5_gn_4_36541	(+)-neomenthol dehydrogenase GN=SDR1 OS=Arabidopsis thaliana (Mouse-ear cress) PE=1 SV=1	PREDICTED: (+)-neomenthol dehydrogenase isoform X1 [Solanum lycopersicum]	6.62646	7.04548	6.40508	12.5669	12.9898	13.4528	9.75988e-21	1.05008	up
Lsat_1_v5_gn_8_101860	Receptor-like protein kinase ANXUR1 (Precursor) GN=ANX1 OS=Arabidopsis thaliana (Mouse-ear cress) PE=2 SV=1	hypothetical protein MIMGU_mgv1a000477mg [Erythranthe guttata]	8.05517	8.97296	9.14826	17.7856	16.5501	15.9194	2.15695e-26	1.05013	up
Lsat_1_v5_gn_5_124380	--	hypothetical protein M569_11686, partial [Genlisea aurea]	0.598917	0.87954	1.02717	1.67207	1.66778	1.82734	8.79535e-05	1.05032	up
Lsat_1_v5_gn_4_120860	ABC transporter G family member 36 GN=F23H11.19 OS=Arabidopsis thaliana (Mouse-ear cress) PE=1 SV=1	PREDICTED: ABC transporter G family member 29-like [Populus euphratica]	0.404173	0.362684	0.201583	0.579409	0.734424	0.68628	0.000769586	1.0516	up
Lsat_1_v5_gn_6_58961	Beta-caryophyllene synthase GN=QHS1 OS=Artemisia annua (Sweet wormwood) PE=1 SV=1	beta-caryophyllene synthase [Artemisia absinthium]	0.511546	0.478335	0.399118	1.04957	0.969209	0.901401	0.0013692	1.05192	up
Lsat_1_v5_gn_4_136961	Probable polyamine oxidase 4 GN=PAO4 OS=Arabidopsis thaliana (Mouse-ear cress) PE=1 SV=1	hypothetical protein CISIN_1g039105mg [Citrus sinensis]	21.9359	18.551	20.0243	43.1372	38.2975	36.3411	1.93004e-24	1.05217	up
Lsat_1_v5_gn_8_47601	Beta-glucosidase 40 (Precursor) GN=BGLU40 OS=Arabidopsis thaliana (Mouse-ear cress) PE=2 SV=1	hypothetical protein PRUPE_ppa015619mg [Prunus persica]	2.87239	2.87902	3.27561	5.74604	6.06214	5.89385	1.2054e-15	1.05265	up
Lsat_1_v5_gn_6_58281	30S ribosomal protein S1, chloroplastic (Precursor) GN=RPS1 OS=Spinacia oleracea (Spinach) PE=1 SV=1	PREDICTED: uncharacterized protein LOC105166476 [Sesamum indicum]	22.4993	24.0572	25.6749	45.4392	48.9631	45.8631	2.93767e-35	1.05273	up
Lsat_1_v5_gn_6_35600	--	PREDICTED: uncharacterized protein LOC100257992 [Vitis vinifera]	17.7974	22.1866	22.487	41.6882	37.8059	42.0512	3.61227e-30	1.05334	up
Lsat_1_v5_gn_9_123461	Long chain acyl-CoA synthetase 7, peroxisomal GN=LACS7 OS=Arabidopsis thaliana (Mouse-ear cress) PE=1 SV=2	PREDICTED: long chain acyl-CoA synthetase 6, peroxisomal-like [Sesamum indicum]	24.8198	27.6306	28.3533	54.8007	51.522	50.3825	3.27179e-49	1.05415	up
Lsat_1_v5_gn_5_116021	Uncharacterized protein At4g06744 (Precursor) GN=At4g06744 OS=Arabidopsis thaliana (Mouse-ear cress) PE=2 SV=1	PREDICTED: uncharacterized protein At4g06744-like [Nicotiana sylvestris]	5.30618	2.96726	4.06657	10.8786	6.31578	7.80774	1.12158e-05	1.05464	up
Lsat_1_v5_gn_7_10021	Zinc finger protein ZAT9 GN=ZAT9 OS=Arabidopsis thaliana (Mouse-ear cress) PE=2 SV=1	hypothetical protein JCGZ_14572 [Jatropha curcas]	0.701956	0.485765	0.575716	0.956812	1.47855	1.28494	0.00131449	1.0562	up
Lactuca_sativa_newGene_6520	--	uncharacterized protein LOC111916230 [Lactuca sativa]	1.08761	1.01334	1.21225	2.77562	2.2773	1.78661	0.000281838	1.05639	up
Lsat_1_v5_gn_8_145260	Probable nucleoredoxin 1 GN=At1g60420 OS=Arabidopsis thaliana (Mouse-ear cress) PE=1 SV=1	PREDICTED: uncharacterized protein LOC101268692 [Solanum lycopersicum]	2.96627	3.61189	4.06157	6.07865	8.39189	6.74695	4.38144e-08	1.05658	up
Lsat_1_v5_gn_9_73120	Homeobox-leucine zipper protein ATHB-16 GN=ATHB-16 OS=Arabidopsis thaliana (Mouse-ear cress) PE=2 SV=2	unnamed protein product [Coffea canephora]	12.7709	16.1821	17.6316	30.9249	29.9406	30.2126	4.40553e-18	1.05692	up
Lsat_1_v5_gn_1_120800	Triose phosphate/phosphate translocator, chloroplastic (Precursor) GN=TPT OS=Flaveria trinervia (Clustered yellowtops) PE=2 SV=1	RecName: Full=Triose phosphate/phosphate translocator, chloroplastic; Short=cTPT; Flags: Precursor [Flaveria trinervia]	209.853	236.63	234.78	431.144	462.854	436.944	2.71343e-68	1.05761	up
Lsat_1_v5_gn_5_150301	U-box domain-containing protein 16 GN=PUB16 OS=Arabidopsis thaliana (Mouse-ear cress) PE=2 SV=1	PREDICTED: U-box domain-containing protein 16 [Nicotiana sylvestris]	0.898012	0.917071	0.770291	1.51432	1.7312	2.00165	1.77181e-05	1.05783	up
Lsat_1_v5_gn_4_169740	--	PREDICTED: uncharacterized protein LOC105177275 isoform X1 [Sesamum indicum]	21.3326	23.764	24.554	45.3952	46.6278	43.7275	2.00353e-36	1.05827	up
Lsat_1_v5_gn_3_92640	Geraniol 8-hydroxylase GN=CYP76B6 OS=Catharanthus roseus (Madagascar periwinkle) PE=1 SV=1	geraniol 10-hydroxylase-like protein [Lonicera japonica]	2.01456	2.44237	2.06878	4.27522	3.71925	4.99695	6.45059e-09	1.06043	up
Lsat_1_v5_gn_8_142340	ATP-dependent zinc metalloprotease FTSH 2, chloroplastic (Precursor) GN=F7F1.16 OS=Arabidopsis thaliana (Mouse-ear cress) PE=1 SV=1	ATP-dependent zinc metalloprotease FTSH 2 [Morus notabilis]	102.08	97.286	100.703	191.664	199.002	194.259	2.12761e-64	1.06145	up
Lsat_1_v5_gn_4_46321	Uncharacterized protein At1g04910 GN=At1g04910 OS=Arabidopsis thaliana (Mouse-ear cress) PE=2 SV=1	PREDICTED: uncharacterized protein At1g04910-like [Nicotiana sylvestris]	3.03747	3.13512	4.07566	6.52893	6.66352	7.13194	1.59804e-12	1.06157	up
Lsat_1_v5_gn_5_143260	--	PREDICTED: uncharacterized protein LOC104098663 [Nicotiana tomentosiformis]	6.13651	7.77599	8.96166	14.6464	14.4972	16.0815	1.06754e-14	1.06359	up
Lsat_1_v5_gn_3_79841	3-ketoacyl-CoA synthase 6 GN=T26J14.10 OS=Arabidopsis thaliana (Mouse-ear cress) PE=1 SV=1	PREDICTED: 3-ketoacyl-CoA synthase 6-like [Sesamum indicum]	53.2886	57.5504	56.0084	106.558	108.002	110.717	2.01772e-78	1.06396	up
Lsat_1_v5_gn_3_76141	Laccase-11 (Precursor) OS=Arabidopsis thaliana (Mouse-ear cress) PE=2 SV=1	PREDICTED: laccase-11-like [Sesamum indicum]	1.50993	2.79238	1.92835	4.64572	3.96545	3.96171	1.74735e-06	1.06423	up
Lsat_1_v5_gn_8_48341	TMV resistance protein N GN=N OS=Nicotiana glutinosa (Tobacco) PE=1 SV=1	TIR_2 [Helianthus annuus]	1.54151	1.13766	1.84806	3.10227	2.82176	3.1068	9.62907e-08	1.06436	up
Lsat_1_v5_gn_6_14981	Protein SRG1 GN=SRG1 OS=Arabidopsis thaliana (Mouse-ear cress) PE=2 SV=1	PREDICTED: protein SRG1 [Nicotiana tomentosiformis]	2.62342	2.94225	3.26603	5.57194	5.7775	6.28288	2.369e-10	1.06441	up
Lsat_1_v5_gn_1_1361	LIM domain-containing protein WLIM1 {ECO:0000305} OS=Arabidopsis thaliana (Mouse-ear cress) PE=1 SV=1	LIM domain protein WLIM-1 [Helianthus annuus]	79.0207	73.1681	78.4047	153.116	154.321	150.246	2.96461e-57	1.0649	up
Lsat_1_v5_gn_8_21620	Chaperone protein ClpB1 GN=F1O17.2 OS=Arabidopsis thaliana (Mouse-ear cress) PE=1 SV=2	unnamed protein product [Coffea canephora]	0.301053	0.306391	0.475151	0.636702	0.707896	1.04773	0.00311417	1.06521	up
Lsat_1_v5_gn_5_3900	Protein translation factor SUI1 homolog GN=TIF OS=Zea mays (Maize) PE=3 SV=1	translation initiation factor B04 [Helianthus annuus]	1.95137	1.65842	1.77516	3.22916	3.74057	3.88033	3.9314e-07	1.06563	up
Lsat_1_v5_gn_3_19861	--	unnamed protein product [Coffea canephora]	2.96426	2.06945	2.43064	4.53808	6.00987	4.51192	2.47563e-06	1.06572	up
Lsat_1_v5_gn_9_107520	--	PREDICTED: uncharacterized protein LOC103421556 [Malus domestica]	22.5165	24.28	25.3574	46.7114	45.436	49.072	3.87866e-48	1.06593	up
Lsat_1_v5_gn_2_29200	--	PREDICTED: uncharacterized protein LOC101247982 [Solanum lycopersicum]	8.74273	7.97803	8.20028	18.2179	14.4436	16.715	5.19403e-12	1.06738	up
Lsat_1_v5_gn_5_26620	Ocs element-binding factor 1 GN=OBF1 OS=Zea mays (Maize) PE=2 SV=2	PREDICTED: ocs element-binding factor 1-like [Nicotiana tomentosiformis]	0.35257	0.550511	0.552821	0.793858	1.1366	1.34809	0.00593538	1.0675	up
Lsat_1_v5_gn_8_7281	Short-chain dehydrogenase TIC 32, chloroplastic GN=TIC32 OS=Pisum sativum (Garden pea) PE=1 SV=1	PREDICTED: short-chain dehydrogenase TIC 32, chloroplastic-like [Solanum lycopersicum]	22.7821	24.8219	24.4276	45.0236	48.6178	47.4732	2.2467e-43	1.06772	up
Lactuca_sativa_newGene_1406	--	--	0.642998	0.559609	0.548696	1.1812	1.03403	1.51473	0.000609667	1.06837	up
Lsat_1_v5_gn_4_87381	Clustered mitochondria protein GN=F4F15.250 OS=Arabidopsis thaliana (Mouse-ear cress) PE=2 SV=1	unnamed protein product [Coffea canephora]	103.94	75.5596	116.577	201.238	183.56	203.152	2.45293e-16	1.06931	up
Lsat_1_v5_gn_4_62980	E3 ubiquitin-protein ligase COP1 GN=COP1 OS=Arabidopsis thaliana (Mouse-ear cress) PE=1 SV=2	PREDICTED: E3 ubiquitin-protein ligase COP1-like [Vitis vinifera]	3.72846	3.01124	2.82416	6.32655	6.47231	6.16413	9.17559e-13	1.0705	up
Lsat_1_v5_gn_6_38921	Rho GTPase-activating protein 1 GN=ROPGAP1 OS=Arabidopsis thaliana (Mouse-ear cress) PE=2 SV=1	hypothetical protein JCGZ_12690 [Jatropha curcas]	5.19196	5.79496	5.06803	9.835	10.7584	11.2352	1.70389e-18	1.07057	up
Lsat_1_v5_gn_3_43821	Peroxidase 3 (Precursor) GN=YUP8H12.13 OS=Arabidopsis thaliana (Mouse-ear cress) PE=2 SV=1	unnamed protein product [Coffea canephora]	0.435674	0.751447	0.806808	1.88769	1.34641	1.26549	0.00258974	1.07063	up
Lsat_1_v5_gn_6_15681	Laccase-17 (Precursor) GN=LAC17 OS=Arabidopsis thaliana (Mouse-ear cress) PE=2 SV=1	PREDICTED: laccase-17-like [Glycine max]	0.912455	0.776644	1.104	2.16664	1.97318	1.59917	4.28586e-05	1.0707	up
Lsat_1_v5_gn_3_40720	Protein THYLAKOID FORMATION 1, chloroplastic (Precursor) GN=THF1 OS=Arabidopsis thaliana (Mouse-ear cress) PE=1 SV=1	PREDICTED: protein THYLAKOID FORMATION1, chloroplastic-like [Fragaria vesca subsp. vesca]	132.072	152.738	148.791	281.512	286.125	284.364	5.86042e-64	1.07144	up
Lsat_1_v5_gn_9_71080	Probable nucleoredoxin 2 OS=Oryza sativa subsp. japonica (Rice) PE=2 SV=1	hypothetical protein JCGZ_10213 [Jatropha curcas]	3.55083	4.84774	4.87874	9.58568	8.31517	8.61518	7.22456e-15	1.0725	up
Lsat_1_v5_gn_6_46781	Fasciclin-like arabinogalactan protein 11 (Precursor) GN=FLA11 OS=Arabidopsis thaliana (Mouse-ear cress) PE=2 SV=2	putative cell surface adhesion protein [Zinnia violacea]	4.05474	5.45371	5.93133	10.1535	9.13942	11.7598	1.31793e-09	1.07252	up
Lsat_1_v5_gn_9_21201	--	--	4.07787	5.09338	4.05236	9.09699	9.41655	8.00636	4.69099e-09	1.07314	up
Lsat_1_v5_gn_9_120041	MACPF domain-containing protein At4g24290 GN=At4g24290 OS=Arabidopsis thaliana (Mouse-ear cress) PE=2 SV=1	hypothetical protein L484_001374 [Morus notabilis]	1.83693	2.30996	1.85408	3.59432	3.647	3.67759	1.43472e-13	1.07327	up
Lsat_1_v5_gn_7_77061	Chloride channel protein CLC-c GN=K9P8.3 OS=Arabidopsis thaliana (Mouse-ear cress) PE=1 SV=1	PREDICTED: chloride channel protein CLC-c [Nelumbo nucifera]	1.01763	0.957354	1.03105	2.39706	1.58225	2.13074	7.64708e-07	1.07327	up
Lsat_1_v5_gn_2_119480	Receptor-like protein kinase HERK 1 (Precursor) OS=Arabidopsis thaliana (Mouse-ear cress) PE=1 SV=1	hypothetical protein JCGZ_19970 [Jatropha curcas]	3.08979	3.80396	3.45105	8.03201	6.03523	6.59165	1.42315e-10	1.07353	up
Lsat_1_v5_gn_9_56781	DUF21 domain-containing protein At5g52790 GN=CBSDUF5 OS=Arabidopsis thaliana (Mouse-ear cress) PE=2 SV=2	PREDICTED: DUF21 domain-containing protein At5g52790-like [Sesamum indicum]	6.88514	6.66472	8.13572	15.2066	13.3832	14.362	2.46374e-22	1.07404	up
Lsat_1_v5_gn_1_93741	TMV resistance protein N GN=N OS=Nicotiana glutinosa (Tobacco) PE=1 SV=1	TIR-NBS-LRR resistance-like protein RGC151 [Helianthus annuus]	0.614156	0.603488	0.549732	1.31102	1.10138	1.20954	1.25983e-08	1.07474	up
Lsat_1_v5_gn_5_10860	NAC transcription factor ONAC010 OS=Oryza sativa subsp. japonica (Rice) PE=2 SV=1	PREDICTED: NAC transcription factor 25-like [Nicotiana tomentosiformis]	2.13834	2.14154	2.26849	4.35569	4.86377	4.20681	1.76238e-07	1.07476	up
Lsat_1_v5_gn_6_109301	F-box protein GID2 GN=T22A6.40 OS=Arabidopsis thaliana (Mouse-ear cress) PE=1 SV=1	sleepy 1 [Helianthus annuus]	8.34708	7.01954	7.11313	15.2573	15.1067	14.2125	1.1455e-16	1.07476	up
Lsat_1_v5_gn_4_3881	Probable nucleoredoxin 2 OS=Oryza sativa subsp. japonica (Rice) PE=2 SV=1	hypothetical protein JCGZ_17861 [Jatropha curcas]	7.32196	7.30708	7.00434	14.4978	14.3466	14.291	1.71749e-35	1.0754	up
Lsat_1_v5_gn_6_74421	--	pectin acetylesterase [Lactuca sativa]	31.1063	36.7655	34.9406	68.1669	65.6024	69.2462	1.10334e-48	1.07559	up
Lsat_1_v5_gn_3_131120	Hydroquinone glucosyltransferase GN=AS OS=Rauvolfia serpentina (Serpentine wood) PE=1 SV=1	PREDICTED: hydroquinone glucosyltransferase-like [Malus domestica]	0.949109	0.999302	0.874482	1.83581	1.62548	2.42577	5.02424e-05	1.07592	up
Lsat_1_v5_gn_8_71281	Laccase-4 (Precursor) GN=F16M14.1 OS=Arabidopsis thaliana (Mouse-ear cress) PE=2 SV=2	hypothetical protein L484_022066 [Morus notabilis]	1.81295	1.66783	1.58882	3.25911	3.10512	3.8503	9.79605e-09	1.07621	up
Lsat_1_v5_gn_2_69560	Geraniol dehydrogenase 1 GN=GEDH1 OS=Ocimum basilicum (Sweet basil) PE=1 SV=1	cinnamyl alcohol dehydrogenase 3 [Carthamus tinctorius]	3.08457	3.58074	3.54168	6.41276	6.91134	7.13761	1.56143e-12	1.07747	up
Lsat_1_v5_gn_8_28320	Alcohol dehydrogenase-like 7 GN=At5g42250 OS=Arabidopsis thaliana (Mouse-ear cress) PE=2 SV=1	PREDICTED: alcohol dehydrogenase-like 7 [Nicotiana tomentosiformis]	8.77564	7.54293	8.18982	16.9805	15.2907	16.0999	2.8125e-22	1.07762	up
Lsat_1_v5_gn_2_84821	--	PREDICTED: uncharacterized protein LOC105159829 [Sesamum indicum]	5.56595	3.94286	5.24002	9.79876	10.4351	9.29113	4.29813e-11	1.07774	up
Lsat_1_v5_gn_1_71221	E3 ubiquitin-protein ligase RING1 GN=RING1 OS=Gossypium hirsutum (Upland cotton) PE=1 SV=1	PREDICTED: E3 ubiquitin-protein ligase RING1-like [Nicotiana tomentosiformis]	1.52187	1.6603	2.32143	4.2237	3.61472	3.41519	3.29612e-07	1.078	up
Lsat_1_v5_gn_1_89100	Respiratory burst oxidase homolog protein C GN=K3K7.25 OS=Arabidopsis thaliana (Mouse-ear cress) PE=2 SV=2	PREDICTED: respiratory burst oxidase homolog protein C-like [Nelumbo nucifera]	1.53085	1.53045	2.5433	3.53776	4.06579	3.84078	1.20037e-06	1.07801	up
Lsat_1_v5_gn_7_99460	Translation initiation factor IF-2, chloroplastic (Precursor) GN=At1g17220 OS=Arabidopsis thaliana (Mouse-ear cress) PE=2 SV=2	PREDICTED: translation initiation factor IF-2, chloroplastic [Nicotiana sylvestris]	78.6899	83.2278	83.7734	163.321	158.095	162.16	3.45893e-110	1.07854	up
Lsat_1_v5_gn_2_81320	Heavy metal-associated isoprenylated plant protein 26 (Precursor) GN=F20M13.140 OS=Arabidopsis thaliana (Mouse-ear cress) PE=1 SV=1	heavy-metal-associated domain-containing family protein [Populus trichocarpa]	7.13543	8.05696	8.34578	16.9277	12.8611	17.8146	4.02069e-09	1.07863	up
Lsat_1_v5_gn_5_97440	Heme-binding-like protein At3g10130, chloroplastic (Precursor) GN=At3g10130 OS=Arabidopsis thaliana (Mouse-ear cress) PE=2 SV=1	hypothetical protein JCGZ_13271 [Jatropha curcas]	13.8662	15.4561	14.4163	29.4015	28.7988	28.2204	3.18044e-37	1.07909	up
Lsat_1_v5_gn_4_162200	Snakin-1 (Precursor) GN=SN1 OS=Solanum tuberosum (Potato) PE=1 SV=1	hypothetical protein EUGRSUZ_I00734 [Eucalyptus grandis]	13.9012	5.49969	9.76039	19.8092	23.1456	20.5149	0.000160135	1.07944	up
Lsat_1_v5_gn_8_45681	Probable inactive receptor kinase At5g16590 (Precursor) GN=At5g16590 OS=Arabidopsis thaliana (Mouse-ear cress) PE=1 SV=1	unnamed protein product [Coffea canephora]	0.688128	0.762874	0.919199	2.03186	1.60291	1.33262	6.26189e-05	1.07987	up
Lsat_1_v5_gn_3_79441	--	PREDICTED: formin-like protein 6 [Sesamum indicum]	3.90714	4.09422	3.77119	7.3819	8.11872	7.9957	2.2514e-14	1.08053	up
Lsat_1_v5_gn_2_12241	--	putative transporter [Gossypium arboreum]	4.33739	4.1935	3.58435	8.5637	7.82195	7.69363	2.44518e-10	1.08065	up
Lsat_1_v5_gn_3_140420	Probable serine/threonine-protein kinase WNK4 OS=Oryza sativa subsp. japonica (Rice) PE=2 SV=1	putative serine/threonine-protein kinase WNK4 [Morus notabilis]	0.825891	0.934287	1.03717	2.05796	1.96087	1.82626	8.21428e-08	1.08113	up
Lsat_1_v5_gn_3_69461	--	PREDICTED: uncharacterized serine-rich protein C215.13-like [Nelumbo nucifera]	15.4718	18.0906	15.6851	34.19	31.7044	31.6928	3.21293e-28	1.08148	up
Lsat_1_v5_gn_5_126281	Solanesyl diphosphate synthase 2, chloroplastic (Precursor) GN=F20D23.25 OS=Arabidopsis thaliana (Mouse-ear cress) PE=1 SV=1	PREDICTED: probable solanesyl-diphosphate synthase 3, chloroplastic isoform X1 [Sesamum indicum]	23.007	18.2444	22.4467	50.496	52.3419	49.1382	2.27303e-48	1.08225	up
Lsat_1_v5_gn_8_3001	--	unnamed protein product [Vitis vinifera]	9.53165	10.8044	10.7292	20.0374	18.6018	23.6554	1.12363e-22	1.0825	up
Lsat_1_v5_gn_0_37161	Transmembrane 9 superfamily member 4 {ECO:0000305} (Precursor) OS=Arabidopsis thaliana (Mouse-ear cress) PE=2 SV=1	PREDICTED: putative phagocytic receptor 1b [Tarenaya hassleriana]	2.47728	3.13239	2.66518	5.81983	4.77252	5.93187	1.11549e-12	1.08475	up
Lsat_1_v5_gn_4_6701	Probable alpha,alpha-trehalose-phosphate synthase [UDP-forming] 9 GN=TPS9 OS=Arabidopsis thaliana (Mouse-ear cress) PE=2 SV=1	PREDICTED: probable alpha,alpha-trehalose-phosphate synthase [UDP-forming] 10 [Sesamum indicum]	2.27601	2.47749	1.79895	5.10102	3.29982	4.38777	8.06939e-08	1.08526	up
Lsat_1_v5_gn_8_43820	--	--	27.822	26.1987	25.6373	52.0175	57.2631	49.1611	9.03333e-26	1.08566	up
Lsat_1_v5_gn_5_121160	Leucine-rich repeat receptor-like serine/threonine-protein kinase At1g17230 (Precursor) GN=At1g17230 OS=Arabidopsis thaliana (Mouse-ear cress) PE=2 SV=2	hypothetical protein CISIN_1g001274mg [Citrus sinensis]	3.72447	5.25444	4.61298	9.4772	9.20713	8.86619	7.49685e-20	1.08644	up
Lsat_1_v5_gn_9_97501	Enolase-phosphatase E1 {ECO:0000255|HAMAP-Rule:MF_03118} GN=VIT_19s0014g02480 OS=Vitis vinifera (Grape) PE=3 SV=2	PREDICTED: probable bifunctional methylthioribulose-1-phosphate dehydratase/enolase-phosphatase E1 1-like [Solanum tuberosum]	14.2178	14.9284	14.3339	30.1373	28.1765	27.5561	1.60944e-40	1.08678	up
Lsat_1_v5_gn_9_36021	Laccase-4 (Precursor) GN=F16M14.1 OS=Arabidopsis thaliana (Mouse-ear cress) PE=2 SV=2	PREDICTED: laccase-4-like [Nicotiana sylvestris]	1.07966	1.38061	1.61906	2.42275	2.5546	3.80636	8.74195e-06	1.08687	up
Lsat_1_v5_gn_9_83540	Tropinone reductase homolog At1g07440 GN=At1g07440 OS=Arabidopsis thaliana (Mouse-ear cress) PE=1 SV=1	hypothetical protein MIMGU_mgv1a012090mg [Erythranthe guttata]	2.12765	2.07366	2.25956	6.07143	3.54068	3.20585	8.46264e-05	1.08701	up
Lsat_1_v5_gn_8_53841	UDP-galactose/UDP-glucose transporter 3 GN=F14L17.13 OS=Arabidopsis thaliana (Mouse-ear cress) PE=1 SV=1	UDP-galactose transporter 3 isoform 1 [Theobroma cacao]	11.2754	11.2415	10.3638	22.0949	20.5426	22.831	3.55428e-27	1.08811	up
Lsat_1_v5_gn_6_101941	ATP synthase delta chain, chloroplastic (Precursor) GN=ATPD OS=Nicotiana tabacum (Common tobacco) PE=2 SV=1	PREDICTED: ATP synthase delta chain, chloroplastic [Nicotiana tomentosiformis]	229.886	183.575	192.738	392.712	431.862	386.107	1.46504e-25	1.08812	up
Lsat_1_v5_gn_5_57121	--	PREDICTED: uncharacterized protein LOC104105696 isoform X1 [Nicotiana tomentosiformis]	18.9516	18.3678	17.7859	40.8405	37.1129	37.2081	3.27675e-31	1.08905	up
Lsat_1_v5_gn_3_80500	Delta(7)-sterol-C5(6)-desaturase OS=Nicotiana tabacum (Common tobacco) PE=2 SV=1	PREDICTED: delta(7)-sterol-C5(6)-desaturase-like [Pyrus x bretschneideri]	2.5104	4.83059	3.80094	6.39462	9.71651	5.70772	6.64677e-05	1.08919	up
Lsat_1_v5_gn_3_36620	Thioredoxin X, chloroplastic (Precursor) GN=F14I3.8 OS=Arabidopsis thaliana (Mouse-ear cress) PE=2 SV=2	PREDICTED: thioredoxin X, chloroplastic [Prunus mume]	43.7404	41.4821	43.5965	84.5124	88.385	83.3377	3.46903e-44	1.08926	up
Lsat_1_v5_gn_1_40281	Dihydrolipoyl dehydrogenase, mitochondrial (Precursor) GN=LPD OS=Pisum sativum (Garden pea) PE=1 SV=2	PREDICTED: dihydrolipoyl dehydrogenase 1, mitochondrial [Eucalyptus grandis]	56.0983	61.3812	58.0991	114.4	116.523	117.432	4.00279e-80	1.08943	up
Lsat_1_v5_gn_2_39381	Malonyl-coenzyme A:anthocyanin 3-O-glucoside-6&apos;&apos;-O-malonyltransferase {ECO:0000303|PubMed:12481098} OS=Dahlia pinnata (Pinnate dahlia) PE=1 SV=1	putative malonyl CoA:anthocyanidin 3-O-glucoside-6&apos;&apos;-O-malonyltransferase [Dahlia pinnata]	0.860113	1.16968	0.812189	2.07796	1.70518	2.16776	5.01049e-05	1.08948	up
Lactuca_sativa_newGene_5234	Heat stress transcription factor C-1 OS=Arabidopsis thaliana OX=3702 GN=HSFC1 PE=1 SV=1	heat stress transcription factor C-1-like [Lactuca sativa]	11.2843	9.1339	9.43899	19.9992	21.3715	18.5624	1.2054e-14	1.09016	up
Lsat_1_v5_gn_7_56960	Probable protein phosphatase 2C 44 GN=OSJNBa0085I10.2 OS=Oryza sativa subsp. japonica (Rice) PE=2 SV=1	hypothetical protein CISIN_1g022320mg [Citrus sinensis]	5.73177	6.28516	5.31489	11.35	12.6218	10.3063	1.86356e-13	1.09078	up
Lsat_1_v5_gn_6_8180	PGR5-like protein 1A, chloroplastic (Precursor) GN=PGRL1A OS=Arabidopsis thaliana (Mouse-ear cress) PE=1 SV=1	PREDICTED: PGR5-like protein 1A, chloroplastic [Sesamum indicum]	16.0663	13.7549	14.5479	38.1262	26.2935	24.9897	3.48092e-13	1.09172	up
Lsat_1_v5_gn_9_24280	--	COP9 signalosome complex subunit 1 [Morus notabilis]	1.89675	2.05205	2.4717	2.79051	3.36884	5.75288	0.000947524	1.09181	up
Lsat_1_v5_gn_3_36721	E3 ubiquitin-protein ligase RMA1H1 GN=RMA1H1 OS=Capsicum annuum (Bell pepper) PE=1 SV=1	PREDICTED: E3 ubiquitin-protein ligase RMA1H1 [Populus euphratica]	1.06115	0.322038	0.747289	1.64181	1.30592	1.87371	0.00275136	1.09225	up
Lactuca_sativa_newGene_6827	--	--	1.81267	1.8532	1.57905	4.88676	2.98427	3.31621	0.000166553	1.09354	up
Lsat_1_v5_gn_0_16841	Cytochrome P450 77A2 GN=CYP77A2 OS=Solanum melongena (Eggplant) PE=2 SV=1	hypothetical protein VITISV_042049 [Vitis vinifera]	43.0488	41.7831	36.4563	83.8304	82.6725	75.8958	1.16682e-32	1.09405	up
Lsat_1_v5_gn_2_128940	NAC domain-containing protein 7 GN=T28K15.1 OS=Arabidopsis thaliana (Mouse-ear cress) PE=2 SV=2	PREDICTED: NAC domain-containing protein 7-like [Citrus sinensis]	0.781402	1.12712	0.398113	2.25597	0.956315	1.9541	0.00428757	1.09445	up
Lsat_1_v5_gn_8_118500	Alanine--glyoxylate aminotransferase 2 homolog 2, mitochondrial (Precursor) GN=AGT3 OS=Arabidopsis thaliana (Mouse-ear cress) PE=1 SV=2	PREDICTED: alanine--glyoxylate aminotransferase 2 homolog 3, mitochondrial [Sesamum indicum]	3.07375	4.63092	3.69372	7.48561	7.61045	7.72256	5.87886e-12	1.09482	up
Lsat_1_v5_gn_4_82360	--	PREDICTED: uncharacterized protein LOC105139388 [Populus euphratica]	6.01275	5.84093	5.53027	11.3273	12.2449	11.6514	3.17283e-11	1.09502	up
Lsat_1_v5_gn_9_3701	Chloroplast stem-loop binding protein of 41 kDa a, chloroplastic (Precursor) GN=CSP41A OS=Arabidopsis thaliana (Mouse-ear cress) PE=1 SV=1	hypothetical protein POPTR_0005s23110g [Populus trichocarpa]	122.992	112.343	112.589	228.732	236.054	229.885	6.97984e-52	1.09513	up
Lsat_1_v5_gn_7_92040	B-box zinc finger protein 21 {ECO:0000303|PubMed:19920209} GN=At1g75540 OS=Arabidopsis thaliana (Mouse-ear cress) PE=1 SV=1	hypothetical protein L484_008433 [Morus notabilis]	2.20303	2.07948	1.4958	4.04112	4.94308	3.17505	5.55858e-05	1.09569	up
Lsat_1_v5_gn_4_162801	Probable receptor-like protein kinase At2g23200 (Precursor) GN=At2g23200 OS=Arabidopsis thaliana (Mouse-ear cress) PE=3 SV=1	PREDICTED: probable receptor-like protein kinase At5g24010 [Vitis vinifera]	9.20868	10.3613	11.2317	18.5819	22.0492	21.1999	2.34171e-24	1.09576	up
Lsat_1_v5_gn_9_105181	Protein disulfide isomerase-like 2-3 (Precursor) OS=Oryza sativa subsp. japonica (Rice) PE=2 SV=1	PREDICTED: protein disulfide isomerase-like 2-3 [Prunus mume]	29.8848	31.1058	33.1068	62.605	61.3253	64.2508	3.43159e-61	1.0981	up
Lsat_1_v5_gn_2_91740	50S ribosomal protein L12, chloroplastic (Precursor) OS=Nicotiana sylvestris (Wood tobacco) PE=2 SV=1	PREDICTED: 50S ribosomal protein L12, chloroplastic [Solanum lycopersicum]	405.093	371.921	412.34	711.452	858.244	814.225	5.63852e-35	1.09823	up
Lsat_1_v5_gn_0_661	Thioredoxin-like protein CDSP32, chloroplastic (Precursor) GN=CDSP32 OS=Arabidopsis thaliana (Mouse-ear cress) PE=1 SV=1	PREDICTED: thioredoxin-like protein CDSP32, chloroplastic [Populus euphratica]	77.9515	80.9413	78.0985	154.086	162.079	157.33	3.31108e-73	1.09899	up
Lsat_1_v5_gn_5_172941	Internal alternative NAD(P)H-ubiquinone oxidoreductase A1, mitochondrial (Precursor) GN=F10K1.11 OS=Arabidopsis thaliana (Mouse-ear cress) PE=2 SV=1	unnamed protein product [Coffea canephora]	4.03171	3.47071	4.25225	8.09748	7.8408	6.95844	2.02291e-20	1.09902	up
Lsat_1_v5_gn_2_114921	G-type lectin S-receptor-like serine/threonine-protein kinase At4g27290 (Precursor) GN=At4g27290 OS=Arabidopsis thaliana (Mouse-ear cress) PE=3 SV=4	PREDICTED: G-type lectin S-receptor-like serine/threonine-protein kinase At4g27290 [Vitis vinifera]	4.03008	4.55317	4.7258	9.84663	8.42432	8.65706	3.36162e-22	1.10018	up
Lsat_1_v5_gn_4_94381	--	unknown [Medicago truncatula]	2.33545	2.93534	3.52199	5.61105	7.1271	5.60729	3.65219e-07	1.10139	up
Lsat_1_v5_gn_8_49481	TMV resistance protein N GN=N OS=Nicotiana glutinosa (Tobacco) PE=1 SV=1	TIR_3 [Helianthus annuus]	1.50909	1.68311	1.73484	3.43601	3.3335	3.21279	1.04533e-22	1.10143	up
Lsat_1_v5_gn_8_14601	Protein DA1-related 2 GN=DAR2 OS=Arabidopsis thaliana (Mouse-ear cress) PE=2 SV=1	hypothetical protein CICLE_v10031291mg [Citrus clementina]	0.403929	0.214652	1.56668	1.74222	2.80069	3.17427	0.00329204	1.10197	up
Lsat_1_v5_gn_6_31000	Phenylalanine ammonia-lyase GN=PAL OS=Helianthus annuus (Common sunflower) PE=2 SV=2	phenylalanine ammonia-lyase [Lactuca sativa]	160.819	168.33	176.727	331.669	336.64	344.31	3.63028e-92	1.10225	up
Lsat_1_v5_gn_4_75740	LRR receptor-like serine/threonine-protein kinase GSO1 (Precursor) GN=GSO1 OS=Arabidopsis thaliana (Mouse-ear cress) PE=2 SV=1	Leucine-rich repeat transmembrane protein kinase [Theobroma cacao]	1.85003	2.46391	2.36908	4.54527	4.59895	4.4485	8.16042e-15	1.1033	up
Lsat_1_v5_gn_8_66961	26S protease regulatory subunit 6A homolog OS=Oryza sativa subsp. japonica (Rice) PE=2 SV=2	unnamed protein product [Coffea canephora]	0.853656	1.6405	1.38853	2.90078	2.87244	2.43227	1.19705e-05	1.10345	up
Lactuca_sativa_newGene_7746	--	--	0.881653	0.754099	0.706082	1.8845	1.83871	1.47096	0.0012903	1.10442	up
Lsat_1_v5_gn_2_28580	Putative disease resistance protein RGA4 GN=RGA4 OS=Solanum bulbocastanum (Wild potato) PE=2 SV=1	Cc-nbs-lrr resistance protein, putative [Theobroma cacao]	0.069836	0.21089	0.157195	0.450571	0.258456	0.347332	0.00793627	1.10477	up
Lsat_1_v5_gn_8_26440	Catalase OS=Helianthus annuus (Common sunflower) PE=2 SV=1	catalase 3 [Helianthus annuus]	298.626	319.315	307.936	607.173	630.943	618.942	1.11848e-100	1.1052	up
Lsat_1_v5_gn_7_51720	Probable receptor-like serine/threonine-protein kinase At5g57670 GN=At5g57670 OS=Arabidopsis thaliana (Mouse-ear cress) PE=2 SV=1	unnamed protein product [Vitis vinifera]	0.360675	0.487168	0.29659	0.833213	0.924369	0.789162	0.00126968	1.10531	up
Lsat_1_v5_gn_7_7681	Ferruginol synthase {ECO:0000303|PubMed:23812755} OS=Salvia miltiorrhiza (Chinese sage) PE=1 SV=1	cytochrome P450 CYP76S7 [Salvia miltiorrhiza]	12.58	15.4738	14.3767	28.4183	27.5515	29.5205	1.79351e-35	1.10537	up
Lsat_1_v5_gn_6_25741	ABC transporter G family member 15 GN=MSA6.13 OS=Arabidopsis thaliana (Mouse-ear cress) PE=2 SV=2	unnamed protein product [Coffea canephora]	17.9268	15.9907	17.8132	35.6616	35.1428	33.3765	2.53986e-39	1.10552	up
Lsat_1_v5_gn_1_2940	--	hypothetical protein MIMGU_mgv1a022871mg [Erythranthe guttata]	13.5226	15.5999	15.2177	28.2624	32.4817	28.8334	4.49452e-24	1.10575	up
Lsat_1_v5_gn_6_51600	Probable LRR receptor-like serine/threonine-protein kinase At4g36180 (Precursor) GN=At4g36180 OS=Arabidopsis thaliana (Mouse-ear cress) PE=2 SV=1	hypothetical protein CICLE_v10007014mg [Citrus clementina]	0.610661	0.700025	0.501411	1.29626	1.20342	1.30346	4.40646e-06	1.10577	up
Lsat_1_v5_gn_6_42080	Serine carboxypeptidase-like 51 (Precursor) GN=SCPL51 OS=Arabidopsis thaliana (Mouse-ear cress) PE=2 SV=2	PREDICTED: serine carboxypeptidase-like 51 [Sesamum indicum]	7.0241	7.80473	6.99974	13.3541	11.8858	14.6466	5.85655e-25	1.1058	up
Lsat_1_v5_gn_9_74980	--	hypothetical protein CISIN_1g027152mg [Citrus sinensis]	43.3563	43.4579	43.464	84.915	87.8075	88.942	3.09825e-74	1.10593	up
Lsat_1_v5_gn_6_34821	Uncharacterized protein At5g39865 GN=At5g39865 OS=Arabidopsis thaliana (Mouse-ear cress) PE=2 SV=1	PREDICTED: uncharacterized protein At5g39865 [Vitis vinifera]	1.25236	1.57658	1.64145	4.11855	3.66393	2.04336	0.00047874	1.10664	up
Lsat_1_v5_gn_8_28580	Phospholipase D delta GN=PLDDELTA OS=Arabidopsis thaliana (Mouse-ear cress) PE=1 SV=2	PREDICTED: phospholipase D delta-like [Sesamum indicum]	0.308047	0.243404	0.519203	0.596755	0.923797	1.49105	0.00235075	1.10711	up
Lsat_1_v5_gn_2_107780	Ethylene-responsive transcription factor 1B GN=K14B15.15 OS=Arabidopsis thaliana (Mouse-ear cress) PE=1 SV=2	AP2-ERF transcription factor [Artemisia annua]	10.1432	10.0258	10.0834	19.2761	20.021	21.9928	1.08439e-21	1.10719	up
Lsat_1_v5_gn_3_16721	Aluminum-activated malate transporter 12 GN=T6K21.150 OS=Arabidopsis thaliana (Mouse-ear cress) PE=2 SV=1	Aluminum-activated malate transporter 12 [Theobroma cacao]	0.454498	0.403396	0.662288	1.46646	1.04062	0.928869	0.00150236	1.10741	up
Lsat_1_v5_gn_8_4561	--	PREDICTED: protein GPR107-like [Nicotiana sylvestris]	8.4374	7.68307	8.18483	16.7834	15.7739	16.5769	4.57535e-28	1.10762	up
Lsat_1_v5_gn_5_118500	Polyol transporter 5 GN=PLT5 OS=Arabidopsis thaliana (Mouse-ear cress) PE=1 SV=2	mannitol transporter [Artemisia annua]	2.23589	3.00038	2.43484	4.46607	5.65949	5.48569	3.93528e-11	1.10772	up
Lsat_1_v5_gn_2_91720	Probable monodehydroascorbate reductase, cytoplasmic isoform 2 GN=At3g27820 OS=Arabidopsis thaliana (Mouse-ear cress) PE=2 SV=1	PREDICTED: probable monodehydroascorbate reductase, cytoplasmic isoform 2 [Nicotiana sylvestris]	19.5191	19.5825	19.8705	38.9913	41.7652	38.0239	1.8615e-44	1.10775	up
Lsat_1_v5_gn_8_125520	G-type lectin S-receptor-like serine/threonine-protein kinase At4g03230 (Precursor) GN=At4g03230 OS=Arabidopsis thaliana (Mouse-ear cress) PE=3 SV=3	hypothetical protein PRUPE_ppa001472mg [Prunus persica]	1.74442	2.03039	2.52018	4.19624	4.009	4.33364	5.30066e-09	1.10802	up
Lsat_1_v5_gn_4_90081	Phosphatidylcholine:diacylglycerol cholinephosphotransferase 1 GN=ROD1 OS=Arabidopsis thaliana (Mouse-ear cress) PE=1 SV=1	PREDICTED: phosphatidylcholine:diacylglycerol cholinephosphotransferase 1-like [Nicotiana tomentosiformis]	7.40868	7.94413	7.49575	14.7451	16.956	14.6889	1.61587e-19	1.10915	up
Lsat_1_v5_gn_1_105241	TMV resistance protein N GN=N OS=Nicotiana glutinosa (Tobacco) PE=1 SV=1	TIR-NBS-LRR resistance-like protein RGC151 [Helianthus annuus]	0.455839	0.590308	0.685221	1.64947	0.926349	1.34798	1.79327e-05	1.11059	up
Lactuca_sativa_newGene_2424	Cyclin-dependent kinase inhibitor 7 OS=Arabidopsis thaliana OX=3702 GN=KRP7 PE=1 SV=2	cyclin-dependent kinase inhibitor 7-like [Lactuca sativa]	0.434469	0.936991	0.614795	1.44744	1.32695	1.26995	0.00133215	1.11061	up
Lsat_1_v5_gn_7_89600	BURP domain-containing protein 17 (Precursor) OS=Oryza sativa subsp. japonica (Rice) PE=2 SV=1	PREDICTED: BURP domain-containing protein 17-like [Vitis vinifera]	0.467306	0.724566	1.02269	2.0118	1.95882	1.23096	0.00337319	1.11098	up
Lsat_1_v5_gn_4_175780	Protein trichome birefringence-like 19 GN=TBL19 OS=Arabidopsis thaliana (Mouse-ear cress) PE=3 SV=1	hypothetical protein POPTR_0004s10540g [Populus trichocarpa]	23.727	21.68	22.1693	46.0909	45.3818	45.0349	1.46606e-44	1.11146	up
Lsat_1_v5_gn_8_80121	--	unnamed protein product [Coffea canephora]	0.376876	0.685444	0.24969	1.25609	1.03061	0.852815	0.00853742	1.11291	up
Lsat_1_v5_gn_5_139420	Auxin response factor 19 GN=T29M8.9 OS=Arabidopsis thaliana (Mouse-ear cress) PE=1 SV=2	Auxin response factor 19 [Morus notabilis]	2.67466	3.41823	3.39496	6.23807	7.45429	5.9411	2.25688e-15	1.11331	up
Lsat_1_v5_gn_2_111460	Cation/H(+) antiporter 20 GN=CHX20 OS=Arabidopsis thaliana (Mouse-ear cress) PE=2 SV=1	PREDICTED: cation/H(+) antiporter 20 [Vitis vinifera]	0.636355	0.838436	0.513392	1.36326	1.29775	1.59491	2.91267e-05	1.11425	up
Lactuca_sativa_newGene_1978	Receptor-like protein kinase HERK 1 OS=Arabidopsis thaliana OX=3702 GN=HERK1 PE=1 SV=1	probable serine/threonine-protein kinase PBL26 isoform X1 [Lactuca sativa]	1.49897	1.93052	1.71568	3.81388	3.41614	3.72513	4.55286e-13	1.11552	up
Lsat_1_v5_gn_3_38921	Probable folate-biopterin transporter 2 GN=At5g25050 OS=Arabidopsis thaliana (Mouse-ear cress) PE=2 SV=1	PREDICTED: probable folate-biopterin transporter 2 [Populus euphratica]	4.83885	4.89814	5.07323	10.7251	9.95939	10.8511	2.38131e-18	1.11562	up
Lsat_1_v5_gn_2_72981	--	unnamed protein product [Coffea canephora]	3.85659	3.49537	4.34323	7.85221	7.46218	8.71225	1.83724e-15	1.11565	up
Lsat_1_v5_gn_1_77640	Protein TIC 62, chloroplastic (Precursor) GN=TIC62 OS=Pisum sativum (Garden pea) PE=1 SV=2	PREDICTED: protein TIC 62, chloroplastic [Sesamum indicum]	13.2333	12.3712	11.5178	27.5175	25.4622	24.2521	3.61708e-24	1.11576	up
Lactuca_sativa_newGene_6603	--	uncharacterized protein LOC111915436 [Lactuca sativa]	1.04154	0.922197	0.43154	2.12628	1.70835	2.13147	0.000451974	1.11664	up
Lsat_1_v5_gn_4_13981	Probable sulfate transporter 3.3 GN=SULTR3;3 OS=Arabidopsis thaliana (Mouse-ear cress) PE=2 SV=2	sulfate transporter, putative [Ricinus communis]	8.21876	9.86359	9.61656	16.7912	19.5887	20.097	1.08111e-25	1.11695	up
Lsat_1_v5_gn_8_101661	Metacaspase-9 subunit p10 GN=F21E1.120 OS=Arabidopsis thaliana (Mouse-ear cress) PE=1 SV=1	Metacaspase 9 [Theobroma cacao]	0.976924	1.43167	1.31737	2.13743	3.10089	2.91408	9.56579e-05	1.11865	up
Lsat_1_v5_gn_6_9340	--	PREDICTED: uncharacterized protein LOC104095865 [Nicotiana tomentosiformis]	2.15153	2.83362	2.82245	4.84468	5.89029	4.99137	3.82926e-11	1.11896	up
Lsat_1_v5_gn_3_72480	Alpha-mannosidase, light subunit {ECO:0000303|PubMed:24221485} OS=Canavalia ensiformis (Jack bean) PE=1 SV=1	PREDICTED: lysosomal alpha-mannosidase-like isoform X2 [Pyrus x bretschneideri]	8.51602	11.0285	10.6445	21.5323	19.2878	20.6698	5.57307e-29	1.11928	up
Lsat_1_v5_gn_7_114400	--	PREDICTED: proline synthase co-transcribed bacterial homolog protein-like [Nelumbo nucifera]	3.49809	3.8034	3.09693	7.32686	6.33997	6.97587	9.89943e-13	1.12019	up
Lsat_1_v5_gn_7_105821	G-type lectin S-receptor-like serine/threonine-protein kinase At4g27290 (Precursor) GN=At4g27290 OS=Arabidopsis thaliana (Mouse-ear cress) PE=3 SV=4	S-locus protein kinase [Populus trichocarpa]	0.322051	0.610155	0.396701	1.01517	0.962799	0.9301	0.000213616	1.12077	up
Lsat_1_v5_gn_8_17501	Cell wall / vacuolar inhibitor of fructosidase 2 (Precursor) GN=MUB3.14 OS=Arabidopsis thaliana (Mouse-ear cress) PE=1 SV=1	PREDICTED: cell wall / vacuolar inhibitor of fructosidase 2-like [Malus domestica]	19.3098	19.5456	18.9493	35.2781	42.9655	40.2676	4.68923e-19	1.12134	up
Lsat_1_v5_gn_1_101021	TMV resistance protein N GN=N OS=Nicotiana glutinosa (Tobacco) PE=1 SV=1	TIR-NBS-LRR resistance-like protein RGC151 [Helianthus annuus]	3.20149	3.19886	3.63212	6.79916	6.10081	6.12659	3.00935e-20	1.12138	up
Lsat_1_v5_gn_3_9840	GDT1-like protein 1, chloroplastic (Precursor) GN=At1g64150 OS=Arabidopsis thaliana (Mouse-ear cress) PE=2 SV=2	unnamed protein product [Vitis vinifera]	30.1706	30.1778	28.7326	61.2812	59.6666	60.1732	2.54251e-58	1.1226	up
Lsat_1_v5_gn_8_58080	Potassium channel AKT1 GN=AKT1 OS=Arabidopsis thaliana (Mouse-ear cress) PE=1 SV=2	PREDICTED: potassium channel AKT1 [Nicotiana sylvestris]	1.7931	1.94662	1.68184	3.86508	3.4523	3.86007	3.35253e-14	1.12289	up
Lsat_1_v5_gn_7_93820	--	--	18.1407	14.7864	16.5295	34.4289	35.7602	31.3567	2.62256e-17	1.123	up
Lsat_1_v5_gn_1_65421	F-box/kelch-repeat protein At5g60570 GN=At5g60570 OS=Arabidopsis thaliana (Mouse-ear cress) PE=2 SV=1	unnamed protein product [Coffea canephora]	2.37092	4.746	3.80728	7.65622	8.10529	7.12047	7.89028e-08	1.12304	up
Lactuca_sativa_newGene_128	--	uncharacterized protein LOC111916791 [Lactuca sativa]	0.303456	0.511076	0.944686	1.0976	2.15421	1.09625	0.00841402	1.1236	up
Lsat_1_v5_gn_3_70920	L-aspartate oxidase, chloroplastic (Precursor) GN=AO OS=Arabidopsis thaliana (Mouse-ear cress) PE=2 SV=1	PREDICTED: L-aspartate oxidase, chloroplastic [Vitis vinifera]	2.7504	3.9231	3.57194	7.0715	7.58265	7.89813	2.29069e-19	1.12408	up
Lsat_1_v5_gn_3_6040	E3 ubiquitin-protein ligase RHA1B GN=RHA1B OS=Arabidopsis thaliana (Mouse-ear cress) PE=2 SV=1	PREDICTED: E3 ubiquitin-protein ligase RHA1B [Nicotiana sylvestris]	3.87612	4.28766	4.57972	7.55327	9.29158	9.77065	4.78188e-10	1.12422	up
Lsat_1_v5_gn_6_12261	Ethylene-responsive transcription factor ERF061 GN=ERF061 OS=Arabidopsis thaliana (Mouse-ear cress) PE=2 SV=1	PREDICTED: ethylene-responsive transcription factor ERF061-like [Citrus sinensis]	1.09634	0.461327	0.53694	1.29784	1.67254	1.9786	0.00433938	1.12425	up
Lsat_1_v5_gn_3_71581	Probable prolyl 4-hydroxylase 10 (Precursor) GN=P4H10 OS=Arabidopsis thaliana (Mouse-ear cress) PE=2 SV=1	hypothetical protein CICLE_v10026208mg [Citrus clementina]	6.25558	6.47744	7.89383	15.2165	13.9184	13.4749	4.72718e-16	1.12427	up
Lsat_1_v5_gn_4_14360	Auxin efflux carrier component 4 GN=PIN4 OS=Arabidopsis thaliana (Mouse-ear cress) PE=1 SV=1	auxin:hydrogen symporter/transporter [Zinnia violacea]	38.1182	36.4999	38.7659	76.2431	79.3761	75.3141	8.0827e-65	1.125	up
Lsat_1_v5_gn_9_19520	--	Tetratricopeptide repeat-like superfamily protein [Theobroma cacao]	0.827437	0.978155	0.824035	2.06858	2.29497	1.43363	2.29598e-05	1.12524	up
Lactuca_sativa_newGene_2759	Serine carboxypeptidase-like 45 OS=Arabidopsis thaliana OX=3702 GN=SCPL45 PE=2 SV=1	serine carboxypeptidase-like 45 [Lactuca sativa]	12.3641	14.3092	13.677	26.9104	26.2356	29.3115	1.49819e-38	1.12623	up
Lsat_1_v5_gn_4_78101	BTB/POZ and TAZ domain-containing protein 1 GN=BT1 OS=Arabidopsis thaliana (Mouse-ear cress) PE=1 SV=1	hypothetical protein CICLE_v10020762mg [Citrus clementina]	0.730786	0.999703	1.27215	2.16882	2.56152	1.8844	0.000146675	1.12653	up
Lsat_1_v5_gn_4_136121	--	PREDICTED: uncharacterized protein LOC101315382 [Fragaria vesca subsp. vesca]	35.4528	41.0007	38.4252	79.3684	78.5902	76.2573	5.31024e-58	1.12682	up
Lsat_1_v5_gn_7_26060	--	uncharacterized protein LOC100527291 [Glycine max]	2.97853	3.29066	2.10638	5.03454	6.22231	6.07657	2.86795e-05	1.12714	up
Lsat_1_v5_gn_2_116461	3-ketoacyl-CoA synthase 21 GN=KCS21 OS=Arabidopsis thaliana (Mouse-ear cress) PE=2 SV=1	unnamed protein product [Coffea canephora]	21.5227	18.7447	20.4582	41.1193	40.2621	42.8787	5.45565e-37	1.12744	up
Lactuca_sativa_newGene_3871	--	uncharacterized protein LOC111907090 [Lactuca sativa]	0.248923	0.794969	0.673167	1.31624	1.44405	1.46338	0.00749043	1.12748	up
Lsat_1_v5_gn_1_47161	Putative RING-H2 finger protein ATL12 (Precursor) GN=ATL12 OS=Arabidopsis thaliana (Mouse-ear cress) PE=3 SV=1	PREDICTED: E3 ubiquitin-protein ligase ATL42-like [Citrus sinensis]	2.80409	3.05299	3.84006	6.56909	7.2488	6.44192	4.04916e-11	1.12776	up
Lsat_1_v5_gn_0_7361	--	unnamed protein product [Coffea canephora]	3.21785	2.6724	3.1514	5.9296	7.00884	6.01659	1.84663e-09	1.12778	up
Lsat_1_v5_gn_5_49001	Uncharacterized protein At4g15545 GN=At4g15545 OS=Arabidopsis thaliana (Mouse-ear cress) PE=1 SV=1	hypothetical protein L484_011288 [Morus notabilis]	32.132	40.8152	36.335	71.597	75.7103	75.9221	2.12343e-36	1.12788	up
Lsat_1_v5_gn_6_80480	--	unnamed protein product [Coffea canephora]	0.744986	0.709117	0.736199	1.85639	1.41311	1.54127	3.11391e-05	1.12788	up
Lsat_1_v5_gn_3_40321	--	hypothetical protein PHAVU_005G107800g [Phaseolus vulgaris]	1.97271	0.746395	1.06356	3.3322	2.73657	2.82647	0.00329165	1.1284	up
Lsat_1_v5_gn_7_37001	--	hypothetical protein POPTR_0006s15680g [Populus trichocarpa]	10.1792	12.4718	11.7723	22.9638	22.7488	24.9879	7.50601e-29	1.12962	up
Lsat_1_v5_gn_6_75220	(R,S)-reticuline 7-O-methyltransferase GN=PSOMT1 OS=Papaver somniferum (Opium poppy) PE=1 SV=1	PREDICTED: (R,S)-reticuline 7-O-methyltransferase [Vitis vinifera]	2.20754	2.39388	3.15173	5.13517	5.31856	5.92849	3.02981e-09	1.13026	up
Lsat_1_v5_gn_7_58400	--	PREDICTED: uncharacterized protein LOC103320629 [Prunus mume]	27.0232	22.8969	24.3957	48.2312	53.2413	51.3933	2.63492e-25	1.13037	up
Lsat_1_v5_gn_3_78660	--	PREDICTED: uncharacterized protein LOC105126557 [Populus euphratica]	45.9196	37.6072	41.6818	83.7332	90.0531	83.8456	6.70493e-26	1.13165	up
Lactuca_sativa_newGene_1538	BTB/POZ domain-containing protein SR1IP1 OS=Arabidopsis thaliana OX=3702 GN=SR1IP1 PE=1 SV=2	BTB/POZ domain-containing protein SR1IP1-like [Lactuca sativa]	0.394568	0.330273	0.394929	0.964474	0.721301	0.985217	0.00156264	1.13226	up
Lsat_1_v5_gn_9_3020	--	PREDICTED: uncharacterized protein LOC104108746 [Nicotiana tomentosiformis]	14.7437	18.7256	18.0142	34.3645	34.393	36.9997	2.18845e-33	1.13228	up
Lsat_1_v5_gn_7_38860	NAC domain-containing protein 8 GN=NAC008 OS=Arabidopsis thaliana (Mouse-ear cress) PE=2 SV=1	unnamed protein product [Coffea canephora]	0.556895	0.460142	0.514828	1.13275	1.15476	1.10819	0.000392893	1.13232	up
Lsat_1_v5_gn_1_12101	--	hypothetical protein POPTR_0015s08200g [Populus trichocarpa]	0.540225	0.815688	1.25146	2.8056	1.53868	2.04324	0.00446084	1.13361	up
Lsat_1_v5_gn_7_69241	ABC transporter G family member 25 GN=F17M19.11 OS=Arabidopsis thaliana (Mouse-ear cress) PE=2 SV=1	PREDICTED: ABC transporter G family member 25 [Vitis vinifera]	0.703713	0.734594	0.645386	1.34412	1.47077	1.67916	3.99629e-06	1.13375	up
Lsat_1_v5_gn_6_28181	Chaperone protein dnaJ 39 GN=T2K10.3 OS=Arabidopsis thaliana (Mouse-ear cress) PE=2 SV=2	PREDICTED: dnaJ homolog subfamily C member 9 [Sesamum indicum]	7.97927	6.00791	7.36644	14.4306	16.6371	13.5274	2.99814e-12	1.13424	up
Lactuca_sativa_newGene_3321	Cellulose synthase-like protein D4 OS=Arabidopsis thaliana OX=3702 GN=CSLD4 PE=2 SV=1	protein NDH-DEPENDENT CYCLIC ELECTRON FLOW 5-like [Lactuca sativa]	3.87263	3.20523	2.9196	6.32744	7.12669	7.14303	1.81027e-15	1.13467	up
Lsat_1_v5_gn_6_59880	--	hypothetical protein CARUB_v10004928mg [Capsella rubella]	10.3795	10.6232	9.20358	21.2576	19.9058	21.3653	2.14497e-27	1.13522	up
Lsat_1_v5_gn_7_34600	Lycopene epsilon cyclase, chloroplastic (Precursor) GN=LUT2 OS=Arabidopsis thaliana (Mouse-ear cress) PE=1 SV=2	lycopene epsilon-cyclase [Lactuca sativa]	20.0028	22.7785	26.5848	48.1486	48.0968	45.2942	2.85884e-30	1.1361	up
Lsat_1_v5_gn_3_67861	Phytoene synthase, chloroplastic (Precursor) GN=PSY1 OS=Capsicum annuum (Bell pepper) PE=2 SV=1	phytoene synthase [Helianthus annuus]	52.6372	59.3393	59.0221	116.052	118.398	116.22	7.20181e-74	1.13616	up
Lsat_1_v5_gn_8_118921	--	--	7.24535	6.37347	7.58557	13.4455	15.4273	15.3282	9.14551e-15	1.13638	up
Lsat_1_v5_gn_8_22880	Glycosyltransferase family protein 64 protein C5 {ECO:0000303|PubMed:24905498} OS=Arabidopsis thaliana (Mouse-ear cress) PE=2 SV=1	PREDICTED: uncharacterized protein LOC102603487 [Solanum tuberosum]	5.20742	5.4129	5.17923	11.3491	10.3628	10.8314	1.61457e-34	1.13681	up
Lsat_1_v5_gn_5_36281	Protein PHLOEM PROTEIN 2-LIKE A1 GN=PP2A1 OS=Arabidopsis thaliana (Mouse-ear cress) PE=2 SV=1	PREDICTED: protein PHLOEM PROTEIN 2-LIKE A1-like [Solanum tuberosum]	3.60312	3.20144	2.74698	6.53765	7.28588	6.30582	5.21078e-09	1.13724	up
Lsat_1_v5_gn_8_66120	Chlorophyllase-2, chloroplastic (Precursor) GN=CLH2 OS=Arabidopsis thaliana (Mouse-ear cress) PE=1 SV=1	PREDICTED: chlorophyllase-2, chloroplastic [Nicotiana tomentosiformis]	2.20585	2.56692	3.33697	5.98104	6.45825	4.96411	1.8965e-07	1.13821	up
Lsat_1_v5_gn_1_56301	--	--	6.52165	10.6499	8.1698	16.5635	17.898	18.2725	1.5661e-14	1.13835	up
Lsat_1_v5_gn_5_61080	Uncharacterized aarF domain-containing protein kinase At4g31390, chloroplastic (Precursor) GN=At4g31390 OS=Arabidopsis thaliana (Mouse-ear cress) PE=2 SV=1	PREDICTED: uncharacterized aarF domain-containing protein kinase At4g31390, chloroplastic [Vitis vinifera]	5.98553	6.44358	6.55227	13.7971	13.2864	12.1237	1.0123e-30	1.13864	up
Lsat_1_v5_gn_4_110861	Receptor-like protein kinase HERK 1 (Precursor) OS=Arabidopsis thaliana (Mouse-ear cress) PE=1 SV=1	hypothetical protein JCGZ_19970 [Jatropha curcas]	0.393488	0.614027	0.833198	1.59877	1.2209	1.41839	0.000463228	1.13891	up
Lsat_1_v5_gn_1_45601	--	PREDICTED: ankyrin repeat domain-containing protein 29-like isoform X2 [Prunus mume]	7.94829	10.8801	9.01855	19.0707	19.7121	18.2625	4.14534e-21	1.13936	up
Lsat_1_v5_gn_7_101860	B-box zinc finger protein 22 {ECO:0000303|PubMed:19920209} GN=T30F21.7 OS=Arabidopsis thaliana (Mouse-ear cress) PE=1 SV=2	B-box-type zinc finger protein 22 [Artemisia annua]	4.04367	3.48678	4.16287	8.07115	6.9951	9.66061	9.76218e-11	1.14013	up
Lsat_1_v5_gn_6_5500	Uncharacterized protein At1g76660 GN=At1g76660 OS=Arabidopsis thaliana (Mouse-ear cress) PE=2 SV=1	hypothetical protein F383_13171 [Gossypium arboreum]	0.655785	0.859769	0.803247	1.39151	2.0931	1.63158	0.000166993	1.14133	up
Lsat_1_v5_gn_9_31241	Protein MIZU-KUSSEI 1 GN=MIZ1 OS=Arabidopsis thaliana (Mouse-ear cress) PE=1 SV=1	unnamed protein product [Coffea canephora]	0.878009	0.823558	0.981415	1.63969	3.02409	1.5127	0.000970278	1.14161	up
Lsat_1_v5_gn_2_95901	--	NAD(P)-linked oxidoreductase superfamily protein isoform 1 [Theobroma cacao]	29.0253	24.9323	28.222	58.4273	56.9287	54.461	4.83665e-37	1.1418	up
Lsat_1_v5_gn_3_55521	DELLA protein GAI1 GN=GAI1 OS=Vitis vinifera (Grape) PE=2 SV=1	DELLA 1 [Lactuca sativa]	0.398534	0.482766	0.409582	1.25729	0.854963	0.805215	0.000404595	1.14228	up
Lsat_1_v5_gn_8_110900	Putative Myb family transcription factor At1g14600 GN=At1g14600 OS=Arabidopsis thaliana (Mouse-ear cress) PE=2 SV=2	Myb HTH transcriptional regulator family protein, putative [Theobroma cacao]	0.696483	0.451814	0.3486	1.18872	0.973732	1.31662	0.00195982	1.14262	up
Lsat_1_v5_gn_4_56261	Endonuclease 1 (Precursor) GN=T28P6.14 OS=Arabidopsis thaliana (Mouse-ear cress) PE=1 SV=1	endonuclease [Zinnia elegans]	0.951076	1.64523	1.13711	2.44979	2.68613	3.43492	0.000121483	1.14341	up
Lsat_1_v5_gn_4_131361	--	PREDICTED: pheophytinase, chloroplastic isoform X2 [Sesamum indicum]	4.07259	3.4142	4.07904	8.15725	8.59211	7.50572	1.40209e-13	1.14399	up
Lsat_1_v5_gn_8_159821	U-box domain-containing protein 19 GN=PUB19 OS=Arabidopsis thaliana (Mouse-ear cress) PE=2 SV=1	PREDICTED: U-box domain-containing protein 18-like [Nicotiana tomentosiformis]	1.06128	1.1425	0.939699	2.36834	2.2867	2.00844	1.54506e-08	1.14414	up
Lsat_1_v5_gn_6_85001	Monodehydroascorbate reductase, chloroplastic (Precursor) GN=At1g63940 OS=Arabidopsis thaliana (Mouse-ear cress) PE=2 SV=3	PREDICTED: monodehydroascorbate reductase, chloroplastic isoform X1 [Nicotiana tomentosiformis]	14.6043	16.2767	13.8901	31.5493	32.9588	30.1	3.155e-31	1.14438	up
Lsat_1_v5_gn_2_47461	UDP-glucuronate 4-epimerase 6 GN=F14O13.1 OS=Arabidopsis thaliana (Mouse-ear cress) PE=1 SV=1	PREDICTED: UDP-glucuronate 4-epimerase 6 [Vitis vinifera]	37.8533	38.7053	42.5624	82.0118	83.3299	80.8662	2.39979e-62	1.1455	up
Lsat_1_v5_gn_4_154601	--	hypothetical protein POPTR_0004s09790g [Populus trichocarpa]	4.52255	4.94805	4.82949	10.5694	9.14121	10.1502	5.16164e-19	1.14606	up
Lsat_1_v5_gn_5_139440	Ethylene-responsive transcription factor ERF017 GN=ERF017 OS=Arabidopsis thaliana (Mouse-ear cress) PE=2 SV=1	PREDICTED: ethylene-responsive transcription factor ERF017 [Nicotiana tomentosiformis]	0.568642	0.563921	0.633562	1.36775	1.11681	1.69433	0.00123069	1.14675	up
Lsat_1_v5_gn_2_6021	ATP-dependent zinc metalloprotease FTSH, chloroplastic (Precursor) GN=FTSH OS=Nicotiana tabacum (Common tobacco) PE=2 SV=2	PREDICTED: ATP-dependent zinc metalloprotease FTSH, chloroplastic [Nicotiana tomentosiformis]	90.6232	95.7792	92.8548	195.124	186.299	195.617	3.87717e-113	1.14744	up
Lactuca_sativa_newGene_199	Probable voltage-gated potassium channel subunit beta OS=Arabidopsis thaliana OX=3702 GN=KAB1 PE=1 SV=1	uncharacterized protein LOC111883302 isoform X1 [Lactuca sativa]	19.4341	22.519	20.2804	41.7111	43.1146	44.0135	8.85885e-48	1.14764	up
Lsat_1_v5_gn_1_12340	--	hypothetical protein L484_024641 [Morus notabilis]	0.989824	1.95819	1.92666	3.2695	4.19655	2.68066	3.08559e-07	1.14768	up
Lsat_1_v5_gn_3_104821	--	PREDICTED: uncharacterized protein LOC104419096 [Eucalyptus grandis]	37.9259	37.0035	35.8112	76.2205	81.3275	72.0011	5.5721e-40	1.14782	up
Lsat_1_v5_gn_5_18120	Two-component response regulator ARR6 GN=ARR6 OS=Arabidopsis thaliana (Mouse-ear cress) PE=1 SV=2	PREDICTED: two-component response regulator ARR15-like isoformX1 [Glycine max]	10.3552	11.0396	10.5878	19.9337	23.3354	23.572	5.18528e-21	1.14928	up
Lsat_1_v5_gn_6_48141	Probable LRR receptor-like serine/threonine-protein kinase At1g56130 (Precursor) GN=At1g56130 OS=Arabidopsis thaliana (Mouse-ear cress) PE=2 SV=2	PREDICTED: probable LRR receptor-like serine/threonine-protein kinase At1g56130 [Vitis vinifera]	9.12517	10.3363	10.1925	21.5706	18.7747	21.4938	1.51463e-42	1.14937	up
Lsat_1_v5_gn_3_139620	Rhodanese-like domain-containing protein 4, chloroplastic (Precursor) GN=F2N1.31 OS=Arabidopsis thaliana (Mouse-ear cress) PE=1 SV=2	PREDICTED: rhodanese-like domain-containing protein 4, chloroplastic [Prunus mume]	175.098	180.826	179.484	370.781	366.327	370.83	9.13685e-133	1.15069	up
Lactuca_sativa_newGene_7742	--	--	2.8536	3.065	2.49743	4.97176	7.74156	5.65914	8.0942e-10	1.15135	up
Lsat_1_v5_gn_8_94781	Probable strigolactone esterase DAD2 GN=DAD2 OS=Petunia hybrida (Petunia) PE=1 SV=1	PREDICTED: probable strigolactone esterase D14 homolog [Vitis vinifera]	7.52978	7.23191	6.97837	13.7271	15.748	15.999	2.08633e-20	1.15191	up
Lsat_1_v5_gn_9_24560	Laccase-17 (Precursor) GN=LAC17 OS=Arabidopsis thaliana (Mouse-ear cress) PE=2 SV=1	PREDICTED: laccase-17 [Vitis vinifera]	0.935457	1.16909	1.01216	1.91811	2.48158	2.53201	9.09554e-07	1.15193	up
Lsat_1_v5_gn_8_55821	CSC1-like protein At4g02900 GN=At4g02900 OS=Arabidopsis thaliana (Mouse-ear cress) PE=3 SV=1	PREDICTED: CSC1-like protein At4g02900 [Eucalyptus grandis]	2.32269	2.11951	2.9507	5.05827	5.4427	5.41568	1.59157e-13	1.15208	up
Lsat_1_v5_gn_3_66820	Ethylene-responsive transcription factor 1B GN=K14B15.15 OS=Arabidopsis thaliana (Mouse-ear cress) PE=1 SV=2	PREDICTED: ethylene-responsive transcription factor 1B-like [Solanum tuberosum]	7.28652	3.96425	4.78639	10.4049	11.4577	12.9634	1.15541e-06	1.15247	up
Lsat_1_v5_gn_9_61420	Transcription factor DIVARICATA GN=DIVARICATA OS=Antirrhinum majus (Garden snapdragon) PE=2 SV=1	unnamed protein product [Coffea canephora]	1.84845	2.61398	1.12513	4.674	2.7371	5.43695	0.000321615	1.15249	up
Lsat_1_v5_gn_1_53961	Probable beta-1,4-xylosyltransferase IRX9 GN=IRX9 OS=Arabidopsis thaliana (Mouse-ear cress) PE=2 SV=1	secondary cell wall-related glycosyltransferase family 43 [Populus tremula x Populus tremuloides]	0.906091	1.46067	1.50833	3.3327	2.88421	2.37191	1.60803e-05	1.15295	up
Lsat_1_v5_gn_1_55341	Benzyl alcohol O-benzoyltransferase GN=HSR201 OS=Nicotiana tabacum (Common tobacco) PE=1 SV=1	benzoyl CoA benzoic acid benzoyltransferase [Verbena x hybrida]	8.98709	11.037	11.3166	20.4447	23.0312	22.1024	1.98839e-25	1.1533	up
Lsat_1_v5_gn_9_61840	Putative disease resistance protein At4g11170 GN=At4g11170 OS=Arabidopsis thaliana (Mouse-ear cress) PE=2 SV=1	PREDICTED: TMV resistance protein N-like [Pyrus x bretschneideri]	0.086487	0.108383	0.45083	0.425645	0.270087	0.383181	0.00539453	1.15603	up
Lsat_1_v5_gn_5_79481	Uncharacterized protein ycf19 GN=ycf19 OS=Guillardia theta (Cryptomonas phi) PE=3 SV=1	hypothetical protein JCGZ_07597 [Jatropha curcas]	50.7253	61.5286	59.0688	117.382	118.996	120.531	5.17961e-52	1.15679	up
Lsat_1_v5_gn_8_159641	WAT1-related protein At1g70260 GN=At1g70260 OS=Arabidopsis thaliana (Mouse-ear cress) PE=2 SV=1	PREDICTED: WAT1-related protein At1g70260-like [Solanum lycopersicum]	1.045	1.44381	1.0269	2.16484	2.63381	2.19343	4.57108e-06	1.15682	up
Lactuca_sativa_newGene_8062	Cysteine-rich repeat secretory protein 12 OS=Arabidopsis thaliana OX=3702 GN=CRRSP12 PE=1 SV=2	cysteine-rich repeat secretory protein 12-like [Helianthus annuus]	1.78505	1.49111	1.73066	3.11582	4.19508	3.55019	3.31156e-07	1.15684	up
Lsat_1_v5_gn_3_17700	Mitochondrial carnitine/acylcarnitine carrier-like protein GN=BOU OS=Arabidopsis thaliana (Mouse-ear cress) PE=2 SV=1	PREDICTED: mitochondrial carnitine/acylcarnitine carrier-like protein [Nelumbo nucifera]	43.7184	42.7444	40.8531	85.6607	94.3283	86.3203	2.43957e-48	1.15881	up
Lsat_1_v5_gn_4_42121	--	PREDICTED: uncharacterized protein LOC100242579 isoform X1 [Vitis vinifera]	0.260623	0.37012	0.408216	0.704719	0.777393	0.976366	0.00117246	1.15923	up
Lsat_1_v5_gn_2_27501	Putative disease resistance protein RGA3 GN=RGA3 OS=Solanum bulbocastanum (Wild potato) PE=2 SV=2	Cc-nbs-lrr resistance protein, putative [Theobroma cacao]	2.33056	2.91767	2.68891	5.29203	5.78818	5.64561	1.19889e-21	1.16045	up
Lsat_1_v5_gn_8_123140	Acetyltransferase NSI GN=NSI OS=Arabidopsis thaliana (Mouse-ear cress) PE=1 SV=1	PREDICTED: acetyltransferase NSI isoform X2 [Vitis vinifera]	17.9989	16.7386	20.0094	38.5478	34.6618	37.3051	1.65456e-36	1.1605	up
Lsat_1_v5_gn_3_48540	Monosaccharide-sensing protein 2 GN=MSSP2 OS=Arabidopsis thaliana (Mouse-ear cress) PE=1 SV=2	sugar transporter, putative [Ricinus communis]	0.563993	0.387108	0.713518	1.43705	1.12346	1.19486	3.84806e-05	1.16061	up
Lsat_1_v5_gn_8_5100	Pectinesterase 61 GN=K19E1.17 OS=Arabidopsis thaliana (Mouse-ear cress) PE=2 SV=1	PREDICTED: probable pectinesterase/pectinesterase inhibitor 61 [Sesamum indicum]	13.2153	13.7561	12.5887	27.3747	29.2067	26.3069	4.31434e-41	1.16086	up
Lsat_1_v5_gn_3_51501	Protein NRT1/ PTR FAMILY 4.6 GN=At1g69850 OS=Arabidopsis thaliana (Mouse-ear cress) PE=1 SV=1	PREDICTED: protein NRT1/ PTR FAMILY 4.6-like [Sesamum indicum]	0.409952	0.948091	0.670108	1.30114	1.90899	1.41612	0.000402811	1.16092	up
Lsat_1_v5_gn_4_63560	Microtubule-associated protein 70-5 OS=Arabidopsis thaliana (Mouse-ear cress) PE=1 SV=1	PREDICTED: microtubule-associated protein 70-5 isoform X1 [Sesamum indicum]	1.09946	0.930531	0.682785	2.22214	1.92308	1.98969	3.27754e-06	1.16187	up
Lsat_1_v5_gn_7_6461	Geraniol 8-hydroxylase GN=CYP76B6 OS=Catharanthus roseus (Madagascar periwinkle) PE=1 SV=1	cytochrome P450 CYP76S7 [Salvia miltiorrhiza]	2.96514	2.76703	2.46053	6.51	5.2962	5.58679	7.43797e-12	1.16235	up
Lsat_1_v5_gn_8_131480	Malonyl-coenzyme A:anthocyanin 3-O-glucoside-6&apos;&apos;-O-malonyltransferase {ECO:0000303|PubMed:12481098} OS=Dahlia pinnata (Pinnate dahlia) PE=1 SV=1	Chain A, Crystal Structure Of Dendranthema Morifolium Dmat Complexed With Malonyl-coa	5.31948	5.58267	6.08436	11.2285	12.3959	12.2511	4.262e-23	1.16292	up
Lsat_1_v5_gn_8_68180	Plasma membrane ATPase 4 GN=PMA4 OS=Nicotiana plumbaginifolia (Leadwort-leaved tobacco) PE=2 SV=1	plasma membrane H+-ATPase [Daucus carota]	66.3802	71.3109	66.6124	144.015	142.319	140.208	2.50383e-100	1.16293	up
Lsat_1_v5_gn_9_861	ABC transporter C family member 4 GN=F17A22.19 OS=Arabidopsis thaliana (Mouse-ear cress) PE=2 SV=2	PREDICTED: ABC transporter C family member 14-like [Pyrus x bretschneideri]	0.805299	0.976473	0.796614	2.23101	2.26384	1.35092	1.79168e-06	1.16347	up
Lsat_1_v5_gn_7_96040	Cytochrome b561 and DOMON domain-containing protein At5g47530 (Precursor) GN=At5g47530 OS=Arabidopsis thaliana (Mouse-ear cress) PE=2 SV=1	hypothetical protein VITISV_015515 [Vitis vinifera]	1.1392	1.20161	0.789367	1.61574	2.96058	2.88747	0.00140499	1.16377	up
Lsat_1_v5_gn_1_129921	--	hypothetical protein L484_010590 [Morus notabilis]	30.4355	28.9416	30.3668	60.2626	63.6778	64.1547	7.47546e-48	1.16418	up
Lsat_1_v5_gn_1_101861	TMV resistance protein N GN=N OS=Nicotiana glutinosa (Tobacco) PE=1 SV=1	TIR-NBS-LRR resistance-like protein RGC151 [Helianthus annuus]	0.174783	0.117067	0.300647	0.681965	0.68178	0.437679	0.00375538	1.16468	up
Lactuca_sativa_newGene_23	Retrovirus-related Pol polyprotein from transposon RE1 OS=Arabidopsis thaliana OX=3702 GN=RE1 PE=2 SV=1	putative ribonuclease H-like domain-containing protein [Helianthus annuus]	0.754435	1.49939	1.15272	2.55243	3.30279	2.4493	0.00199773	1.16483	up
Lsat_1_v5_gn_3_35021	Callose synthase 7 GN=F12K11.17 OS=Arabidopsis thaliana (Mouse-ear cress) PE=3 SV=3	PREDICTED: callose synthase 7-like [Solanum tuberosum]	0.522329	0.642797	0.727338	1.4155	1.36997	1.29441	4.88831e-11	1.16541	up
Lsat_1_v5_gn_8_125540	G-type lectin S-receptor-like serine/threonine-protein kinase At4g03230 (Precursor) GN=At4g03230 OS=Arabidopsis thaliana (Mouse-ear cress) PE=3 SV=3	hypothetical protein PRUPE_ppa001472mg [Prunus persica]	2.20916	2.85731	2.60141	5.28705	5.52724	5.68598	8.78762e-20	1.16611	up
Lsat_1_v5_gn_4_124900	Serine carboxypeptidase II-3 chain B (Precursor) GN=CXP;2-3 OS=Hordeum vulgare (Barley) PE=2 SV=1	PREDICTED: serine carboxypeptidase II-3-like [Citrus sinensis]	0.639622	0.582446	0.888516	1.71708	1.69756	1.85548	2.74836e-07	1.1678	up
Lsat_1_v5_gn_1_6801	Sucrose transport protein SUC2 GN=T22J18.12 OS=Arabidopsis thaliana (Mouse-ear cress) PE=1 SV=2	sucrose transport protein 1 [Paeonia suffruticosa]	66.0267	57.6717	60.3645	129.319	132.818	125.032	5.3002e-47	1.16813	up
Lsat_1_v5_gn_1_55900	WAT1-related protein At2g37460 GN=At2g37460 OS=Arabidopsis thaliana (Mouse-ear cress) PE=2 SV=1	PREDICTED: WAT1-related protein At2g37460-like [Vitis vinifera]	5.45658	5.59887	5.41319	10.7806	11.6681	12.3792	3.38983e-23	1.16824	up
Lsat_1_v5_gn_0_14580	Phosphoglycolate phosphatase 1B, chloroplastic (Precursor) GN=PGLP1B OS=Arabidopsis thaliana (Mouse-ear cress) PE=1 SV=1	unknown [Medicago truncatula]	102.183	107.043	103.797	217.571	223.265	215.16	8.3699e-100	1.16831	up
Lsat_1_v5_gn_5_157760	PsbP domain-containing protein 6, chloroplastic (Precursor) GN=PPD6 OS=Arabidopsis thaliana (Mouse-ear cress) PE=1 SV=1	PREDICTED: psbP domain-containing protein 6, chloroplastic [Vitis vinifera]	13.7036	12.7431	14.4118	28.432	31.2276	26.8371	7.52151e-26	1.16885	up
Lsat_1_v5_gn_4_79881	F-box protein At1g67340 GN=At1g67340 OS=Arabidopsis thaliana (Mouse-ear cress) PE=1 SV=1	HCP family protein with MYND-type zinc finger protein [Medicago truncatula]	5.71915	4.80412	4.98454	10.1046	11.472	11.3566	1.00326e-17	1.16917	up
Lsat_1_v5_gn_6_35061	2-Cys peroxiredoxin BAS1, chloroplastic (Precursor) GN=BAS1 OS=Arabidopsis thaliana (Mouse-ear cress) PE=1 SV=2	peroxiredoxins, prx-1, prx-2, prx-3, putative [Ricinus communis]	258.325	252.926	254.486	535.866	547.01	524.767	2.63759e-92	1.17004	up
Lsat_1_v5_gn_1_31041	Protein LOW PSII ACCUMULATION 3, chloroplastic (Precursor) GN=LPA3 OS=Arabidopsis thaliana (Mouse-ear cress) PE=1 SV=1	PREDICTED: protein LOW PSII ACCUMULATION 3, chloroplastic [Nicotiana tomentosiformis]	24.4442	27.9205	25.5503	53.1246	54.5436	56.259	2.71088e-55	1.17106	up
Lsat_1_v5_gn_5_134601	Aquaporin TIP2-1, N-terminally processed GN=TIP2-1 OS=Arabidopsis thaliana (Mouse-ear cress) PE=1 SV=2	aquaporin [Helianthus annuus]	260.771	265.311	262.752	530.811	570.201	556.868	3.97348e-90	1.17179	up
Lsat_1_v5_gn_2_96001	Alcohol-forming fatty acyl-CoA reductase OS=Simmondsia chinensis (Jojoba) PE=1 SV=1	gland-specific fatty acyl-CoA reductase 1 [Artemisia annua]	161.638	164.662	164.257	350.982	340.654	339.403	1.69952e-121	1.17262	up
Lsat_1_v5_gn_2_37340	--	PREDICTED: uncharacterized protein LOC103434722 isoform X2 [Malus domestica]	29.2708	23.2916	24.6474	51.7546	60.3581	52.0909	1.86459e-20	1.1738	up
Lsat_1_v5_gn_5_77601	Glutamine synthetase, chloroplastic (Precursor) GN=GLN2 OS=Daucus carota (Wild carrot) PE=2 SV=1	RecName: Full=Glutamine synthetase, chloroplastic; AltName: Full=GS2; AltName: Full=Glutamate--ammonia ligase; Flags: Precursor [Daucus carota]	282.196	279.668	281.091	577.708	586.142	575.557	1.21471e-105	1.17511	up
Lsat_1_v5_gn_3_96320	Protein LONGIFOLIA 1 GN=T20K14.190 OS=Arabidopsis thaliana (Mouse-ear cress) PE=1 SV=1	hypothetical protein MIMGU_mgv1a001236mg [Erythranthe guttata]	8.60248	9.63013	9.18573	19.5189	18.6733	19.7258	3.92508e-51	1.17519	up
Lsat_1_v5_gn_5_108880	RING-H2 finger protein ATL54 GN=ATL54 OS=Arabidopsis thaliana (Mouse-ear cress) PE=2 SV=2	RING/U-box superfamily protein, putative [Theobroma cacao]	2.91982	2.46658	4.14351	7.39741	5.60023	7.9566	6.89658e-08	1.17532	up
Lsat_1_v5_gn_6_113241	Cytochrome P450 82A4 GN=CYP82A4 OS=Glycine max (Soybean) PE=2 SV=1	PREDICTED: cytochrome P450 CYP82D47 [Vitis vinifera]	0.341171	0.354365	0.630558	1.11054	1.09619	0.981025	0.000597476	1.17558	up
Lsat_1_v5_gn_5_181240	Leucine-rich repeat receptor-like protein kinase PXL2 (Precursor) GN=PXL2 OS=Arabidopsis thaliana (Mouse-ear cress) PE=2 SV=1	PREDICTED: leucine-rich repeat receptor-like protein kinase PXL2 [Nicotiana sylvestris]	4.26065	5.08943	3.93593	9.7692	8.73778	9.71319	1.88143e-23	1.17663	up
Lsat_1_v5_gn_0_21100	FBD-associated F-box protein At4g10400 GN=At4g10400 OS=Arabidopsis thaliana (Mouse-ear cress) PE=2 SV=2	PREDICTED: putative FBD-associated F-box protein At5g56410-like [Fragaria vesca subsp. vesca]	1.5174	1.64006	1.26082	3.19857	2.45981	3.25955	1.05521e-08	1.17728	up
Lsat_1_v5_gn_9_90181	ABC transporter C family member 3 GN=MJG19.3 OS=Arabidopsis thaliana (Mouse-ear cress) PE=1 SV=1	PREDICTED: ABC transporter C family member 3-like [Pyrus x bretschneideri]	2.87935	3.26363	2.63339	7.15829	5.49416	6.06771	2.95727e-19	1.17748	up
Lsat_1_v5_gn_0_5321	Cytochrome b6-f complex iron-sulfur subunit, chloroplastic (Precursor) GN=petC OS=Spinacia oleracea (Spinach) PE=1 SV=2	Cytochrome b6-f complex iron-sulfur subunit, chloroplastic [Glycine soja]	341.789	313.967	312.098	663.492	714.918	668.927	1.08799e-55	1.1775	up
Lsat_1_v5_gn_9_121240	--	PREDICTED: uncharacterized protein LOC105169073 [Sesamum indicum]	0.328169	0.445199	0.603129	1.91354	0.878195	0.599928	0.00279837	1.17819	up
Lsat_1_v5_gn_6_85860	--	Zeaxanthin epoxidase, chloroplastic [Glycine soja]	14.2968	14.3394	15.3734	29.2303	33.4347	30.9635	3.70629e-29	1.17857	up
Lsat_1_v5_gn_3_49981	Cellulose synthase-like protein G3 OS=Arabidopsis thaliana (Mouse-ear cress) PE=2 SV=2	PREDICTED: cellulose synthase-like protein G3 [Vitis vinifera]	4.67581	5.16096	4.16238	8.82317	10.6682	10.4	3.81473e-18	1.17959	up
Lsat_1_v5_gn_5_154760	Heme-binding-like protein At3g10130, chloroplastic (Precursor) GN=At3g10130 OS=Arabidopsis thaliana (Mouse-ear cress) PE=2 SV=1	PREDICTED: heme-binding-like protein At3g10130, chloroplastic [Vitis vinifera]	4.92725	4.13164	4.04672	10.3519	8.74269	9.23367	1.31971e-11	1.18012	up
Lsat_1_v5_gn_4_61461	WRKY transcription factor 6 GN=WRKY6 OS=Arabidopsis thaliana (Mouse-ear cress) PE=1 SV=1	WRKY1 [Chrysanthemum x morifolium]	1.05388	0.825174	1.01413	2.18265	2.22982	2.01952	1.16935e-06	1.18024	up
Lsat_1_v5_gn_1_121421	Nuclear transport factor 2 GN=NTF2 OS=Arabidopsis thaliana (Mouse-ear cress) PE=1 SV=1	nuclear transport factor, putative [Ricinus communis]	1.63733	1.08307	2.6459	3.57837	4.19783	5.28899	0.000901663	1.18209	up
Lsat_1_v5_gn_4_125000	Probable protein phosphatase 2C 12 GN=At1g47380 OS=Arabidopsis thaliana (Mouse-ear cress) PE=2 SV=1	Phosphatase 2C family protein isoform 1 [Theobroma cacao]	1.80119	1.24908	1.56685	3.32451	3.24254	3.7024	1.8246e-09	1.18294	up
Lsat_1_v5_gn_6_5060	--	hypothetical protein JCGZ_20560 [Jatropha curcas]	1.12877	1.28973	1.18356	2.68801	1.99634	3.00256	8.1796e-05	1.18316	up
Lsat_1_v5_gn_6_27001	Peroxiredoxin-2E-1, chloroplastic (Precursor) OS=Oryza sativa subsp. japonica (Rice) PE=2 SV=1	PREDICTED: peroxiredoxin-2E-1, chloroplastic [Nelumbo nucifera]	125.605	128.916	126.206	264.967	274.786	266.967	2.47441e-97	1.1838	up
Lsat_1_v5_gn_4_158201	--	PREDICTED: uncharacterized protein LOC101251835 [Solanum lycopersicum]	7.72006	5.58965	7.21303	14.7502	16.837	12.8929	3.84552e-12	1.18394	up
Lsat_1_v5_gn_0_29540	--	PREDICTED: ankyrin repeat-containing protein At5g02620-like [Vitis vinifera]	1.29861	1.60593	1.72071	3.64157	2.60965	4.03022	9.52337e-10	1.18407	up
Lsat_1_v5_gn_8_14420	7-deoxyloganetic acid glucosyltransferase GN=UGT709C2 OS=Catharanthus roseus (Madagascar periwinkle) PE=1 SV=1	PREDICTED: 7-deoxyloganetic acid glucosyltransferase-like [Nicotiana tomentosiformis]	0.29397	0.643935	0.504768	1.44009	0.971751	1.07588	0.000788443	1.18618	up
Lsat_1_v5_gn_3_841	--	PREDICTED: uncharacterized protein LOC100855263 [Vitis vinifera]	4.29173	4.26558	3.41725	8.16823	10.0939	7.84247	1.02897e-09	1.18751	up
Lsat_1_v5_gn_3_34740	--	PREDICTED: myosin-10-like isoform X4 [Pyrus x bretschneideri]	8.12203	8.84103	7.97945	17.4687	16.9932	18.6268	5.2218e-56	1.18845	up
Lsat_1_v5_gn_7_100200	Bidirectional sugar transporter SWEET2 GN=SWEET2 OS=Arabidopsis thaliana (Mouse-ear cress) PE=2 SV=1	PREDICTED: bidirectional sugar transporter SWEET2-like [Fragaria vesca subsp. vesca]	22.2111	18.1707	20.3486	42.0531	46.3068	41.8331	1.60483e-26	1.18921	up
Lsat_1_v5_gn_9_25840	Laccase-4 (Precursor) GN=F16M14.1 OS=Arabidopsis thaliana (Mouse-ear cress) PE=2 SV=2	laccase, putative [Ricinus communis]	3.80548	3.31654	3.18514	7.9173	7.44329	6.85851	8.04077e-17	1.18993	up
Lsat_1_v5_gn_4_101760	Protein NRT1/ PTR FAMILY 1.2 GN=F9I5.4 OS=Arabidopsis thaliana (Mouse-ear cress) PE=1 SV=1	hypothetical protein POPTR_0001s18640g [Populus trichocarpa]	18.1008	21.519	22.3731	44.6498	46.0993	42.3047	1.41468e-39	1.19058	up
Lsat_1_v5_gn_4_78640	Leucine-rich repeat receptor-like serine/threonine/tyrosine-protein kinase SOBIR1 (Precursor) GN=F20M17.8 OS=Arabidopsis thaliana (Mouse-ear cress) PE=1 SV=1	hypothetical protein PRUPE_ppa002786mg [Prunus persica]	11.2532	10.8564	12.7874	25.5339	24.1946	25.0367	2.33455e-39	1.19101	up
Lsat_1_v5_gn_2_60281	UDP-glucose flavonoid 3-O-glucosyltransferase 6 {ECO:0000303|PubMed:18487633} OS=Fragaria ananassa (Strawberry) PE=1 SV=1	hypothetical protein CICLE_v10018337mg [Citrus clementina]	0.537434	0.28709	0.376738	1.09271	0.86739	0.96188	0.00113394	1.19144	up
Lsat_1_v5_gn_2_92000	Phosphoglucan phosphatase LSF1, chloroplastic (Precursor) GN=F4P13.6 OS=Arabidopsis thaliana (Mouse-ear cress) PE=1 SV=1	PREDICTED: phosphoglucan phosphatase LSF1, chloroplastic isoform X1 [Vitis vinifera]	0.862449	1.25023	1.14054	2.21161	2.37871	2.47234	5.72794e-09	1.19151	up
Lsat_1_v5_gn_1_54200	--	PREDICTED: uncharacterized protein LOC104768481 [Camelina sativa]	4.96053	5.71757	7.21893	13.5775	13.6803	13.2114	1.68698e-06	1.19194	up
Lsat_1_v5_gn_8_106801	--	PREDICTED: ankyrin repeat-containing protein At5g02620-like [Vitis vinifera]	4.86439	4.86284	4.91369	10.2568	10.2789	10.6492	3.81235e-33	1.19273	up
Lsat_1_v5_gn_9_110721	CBS domain-containing protein CBSX1, chloroplastic (Precursor) OS=Arabidopsis thaliana (Mouse-ear cress) PE=1 SV=2	CBS domain-containing protein CBSX1 [Morus notabilis]	6.74725	5.14884	5.29807	14.0628	12.8889	10.6097	2.96243e-11	1.19278	up
Lsat_1_v5_gn_4_104600	Cytochrome c1-1, heme protein, mitochondrial (Precursor) GN=CYCL OS=Solanum tuberosum (Potato) PE=2 SV=1	PREDICTED: cytochrome c1-2, heme protein, mitochondrial-like [Nicotiana tomentosiformis]	15.4179	17.435	15.3752	36.1836	31.2397	36.4898	2.01664e-33	1.19342	up
Lsat_1_v5_gn_8_152201	ABC transporter B family member 26, chloroplastic (Precursor) OS=Arabidopsis thaliana (Mouse-ear cress) PE=2 SV=1	PREDICTED: ABC transporter B family member 26, chloroplastic-like isoform X1 [Vitis vinifera]	16.1902	15.6973	15.7731	33.8957	32.4727	35.4953	2.3522e-56	1.19372	up
Lsat_1_v5_gn_2_43101	Uncharacterized aarF domain-containing protein kinase At1g79600, chloroplastic (Precursor) GN=At1g79600 OS=Arabidopsis thaliana (Mouse-ear cress) PE=2 SV=1	hypothetical protein PHAVU_007G236200g [Phaseolus vulgaris]	6.71734	7.1218	7.60584	15.6562	15.7596	14.5874	6.10597e-40	1.19394	up
Lsat_1_v5_gn_6_19901	Zinc finger protein 3 GN=ZFP3 OS=Arabidopsis thaliana (Mouse-ear cress) PE=2 SV=1	unnamed protein product [Vitis vinifera]	0.863804	0.711295	1.11331	1.91285	2.4406	1.95807	9.4292e-05	1.19412	up
Lsat_1_v5_gn_9_65181	ACT domain-containing protein ACR9 {ECO:0000305} OS=Arabidopsis thaliana (Mouse-ear cress) PE=2 SV=1	PREDICTED: uncharacterized protein LOC102604712 [Solanum tuberosum]	8.51892	8.54916	8.41416	18.442	18.8104	17.3914	5.02776e-35	1.19422	up
Lsat_1_v5_gn_4_46240	C2 and GRAM domain-containing protein At1g03370 GN=At1g03370 OS=Arabidopsis thaliana (Mouse-ear cress) PE=2 SV=4	synaptotagmin, putative [Ricinus communis]	0.251644	0.502721	0.274786	0.552611	1.0249	0.965235	0.00173435	1.19528	up
Lsat_1_v5_gn_4_74240	Pentatricopeptide repeat-containing protein MRL1, chloroplastic (Precursor) GN=T11I11.70/T11I11.60 OS=Arabidopsis thaliana (Mouse-ear cress) PE=2 SV=2	hypothetical protein POPTR_0004s17400g [Populus trichocarpa]	21.1839	25.0751	21.5726	50.7756	47.0892	47.2982	2.09977e-52	1.19529	up
Lsat_1_v5_gn_2_107260	S-adenosylmethionine synthase 2 GN=METK2 OS=Solanum tuberosum (Potato) PE=2 SV=1	S-adenosyl-L-methionine synthetase [Glebionis coronaria]	1.75532	1.23139	1.52251	2.80849	4.40627	2.8727	3.09942e-07	1.19682	up
Lsat_1_v5_gn_4_84301	--	unnamed protein product [Coffea canephora]	36.6545	28.8348	35.6823	76.6524	80.3411	62.2391	3.94995e-19	1.19683	up
Lsat_1_v5_gn_5_68881	Probable LRR receptor-like serine/threonine-protein kinase At5g63710 (Precursor) GN=At5g63710 OS=Arabidopsis thaliana (Mouse-ear cress) PE=2 SV=1	hypothetical protein MIMGU_mgv1a003192mg [Erythranthe guttata]	1.29016	1.15668	0.973691	2.35478	2.85651	2.38387	1.16137e-07	1.19705	up
Lsat_1_v5_gn_2_71740	NAC domain-containing protein 86 {ECO:0000312|EMBL:AED92405.1} OS=Arabidopsis thaliana (Mouse-ear cress) PE=2 SV=1	unnamed protein product [Coffea canephora]	0.352427	0.483	0.629918	1.141	0.940605	1.13649	2.36112e-05	1.19719	up
Lsat_1_v5_gn_8_44280	--	PREDICTED: uncharacterized protein LOC104243044 [Nicotiana sylvestris]	5.01258	3.29961	3.63411	9.01082	7.57204	8.27478	4.90784e-11	1.20037	up
Lsat_1_v5_gn_9_118261	Probable plastid-lipid-associated protein 4, chloroplastic (Precursor) GN=MPE11.24 OS=Arabidopsis thaliana (Mouse-ear cress) PE=2 SV=1	PREDICTED: probable plastid-lipid-associated protein 4, chloroplastic-like [Fragaria vesca subsp. vesca]	22.2163	24.0437	24.3548	50.9856	51.7535	49.2714	2.10628e-51	1.20187	up
Lsat_1_v5_gn_6_69061	30S ribosomal protein S11, chloroplastic {ECO:0000255|HAMAP-Rule:MF_01310} OS=Lactuca sativa (Garden lettuce) PE=3 SV=1	ribosomal protein S11 [Lactuca sativa]	2.26589	1.87835	1.63224	3.81018	5.25731	4.61474	0.000239765	1.20299	up
Lsat_1_v5_gn_2_68440	Aspartic proteinase PCS1 (Precursor) GN=T7H20.240 OS=Arabidopsis thaliana (Mouse-ear cress) PE=2 SV=1	unnamed protein product [Coffea canephora]	1.44522	1.63716	1.51747	3.07989	3.84182	3.31875	4.66236e-09	1.20328	up
Lsat_1_v5_gn_6_57801	Probable aldo-keto reductase 4 GN=At1g60710 OS=Arabidopsis thaliana (Mouse-ear cress) PE=1 SV=1	PREDICTED: probable aldo-keto reductase 2-like isoformX1 [Glycine max]	5.24718	4.85948	4.50141	10.6565	10.7601	9.96674	1.54566e-18	1.20385	up
Lsat_1_v5_gn_9_6621	ABC transporter B family member 11 GN=T14P4.15 OS=Arabidopsis thaliana (Mouse-ear cress) PE=2 SV=1	PREDICTED: ABC transporter B family member 11 [Vitis vinifera]	4.31308	4.6912	4.57817	10.4196	9.66536	9.43117	1.16662e-40	1.20511	up
Lsat_1_v5_gn_1_105541	Probable carboxylesterase 13 GN=CXE13 OS=Arabidopsis thaliana (Mouse-ear cress) PE=1 SV=1	hypothetical protein PRUPE_ppa021907mg [Prunus persica]	2.43312	2.4213	2.29941	5.14286	5.39542	5.24981	1.43812e-11	1.20517	up
Lsat_1_v5_gn_4_180220	26S protease regulatory subunit 6A homolog B GN=F7G19.2 OS=Arabidopsis thaliana (Mouse-ear cress) PE=1 SV=3	hypothetical protein CISIN_1g011573mg [Citrus sinensis]	3.93527	4.61139	4.9522	9.30477	10.4009	9.78383	1.27138e-20	1.20701	up
Lsat_1_v5_gn_7_49061	Ankyrin repeat-containing protein At3g12360 GN=At3g12360 OS=Arabidopsis thaliana (Mouse-ear cress) PE=2 SV=1	PREDICTED: uncharacterized protein LOC102591855 [Solanum tuberosum]	7.38407	8.93316	9.45727	18.5668	16.6906	20.8083	9.8471e-26	1.20703	up
Lsat_1_v5_gn_5_90540	O-acyltransferase WSD1 GN=WSD1 OS=Arabidopsis thaliana (Mouse-ear cress) PE=2 SV=1	hypothetical protein EUGRSUZ_D02376, partial [Eucalyptus grandis]	40.8659	43.0394	42.3394	90.8616	89.597	91.5936	8.82044e-100	1.20782	up
Lactuca_sativa_newGene_6261	Disease resistance protein RML1B OS=Arabidopsis thaliana OX=3702 GN=RLM1B PE=2 SV=1	disease resistance protein RML1A-like [Lactuca sativa]	0.632767	0.84357	0.591012	1.24722	1.59032	1.60881	1.14243e-07	1.20883	up
Lsat_1_v5_gn_9_63441	Folylpolyglutamate synthase {ECO:0000250|UniProtKB:Q05932, ECO:0000312|EMBL:CAC80839.2} GN=K18J17.17 OS=Arabidopsis thaliana (Mouse-ear cress) PE=1 SV=1	hypothetical protein JCGZ_01372 [Jatropha curcas]	9.67708	9.92841	10.8315	24.1485	20.6814	21.2278	1.49518e-36	1.20927	up
Lsat_1_v5_gn_4_121261	Cytochrome P450 82A4 GN=CYP82A4 OS=Glycine max (Soybean) PE=2 SV=1	cytochrome P450-like protein [Tanacetum cinerariifolium]	0.207327	0.347304	0.549206	0.743737	1.00882	1.07786	0.00176929	1.21002	up
Lsat_1_v5_gn_6_37600	Homogentisate solanesyltransferase, chloroplastic (Precursor) GN=MEC18 OS=Arabidopsis thaliana (Mouse-ear cress) PE=1 SV=1	homogentisate phytylprenyltransferase [Artemisia sphaerocephala]	23.9528	29.2206	26.9567	58.6468	56.3688	57.787	4.28662e-48	1.21012	up
Lsat_1_v5_gn_5_70600	Polygalacturonase At1g48100 (Precursor) GN=At1g48100 OS=Arabidopsis thaliana (Mouse-ear cress) PE=2 SV=1	PREDICTED: polygalacturonase At1g48100-like [Populus euphratica]	7.87769	8.21459	8.47224	18.5408	17.6518	17.1415	6.32117e-38	1.2105	up
Lsat_1_v5_gn_9_14981	--	PREDICTED: uncharacterized protein LOC104238943 [Nicotiana sylvestris]	1.56339	1.65337	1.85595	7.6847	1.87805	3.074	0.00126607	1.21058	up
Lsat_1_v5_gn_2_56001	Protein YLS9 GN=F11F19.11 OS=Arabidopsis thaliana (Mouse-ear cress) PE=2 SV=1	unnamed protein product [Coffea canephora]	73.4259	91.2648	91.874	172.932	192.965	190.526	3.85255e-40	1.21233	up
Lsat_1_v5_gn_5_36341	Protein PHLOEM PROTEIN 2-LIKE A1 GN=PP2A1 OS=Arabidopsis thaliana (Mouse-ear cress) PE=2 SV=1	PREDICTED: protein PHLOEM PROTEIN 2-LIKE A1-like [Populus euphratica]	0.490757	0.745266	0.511043	1.44705	1.07853	1.93353	0.00201121	1.21242	up
Lsat_1_v5_gn_6_94641	G-type lectin S-receptor-like serine/threonine-protein kinase RLK1 (Precursor) GN=RLK1 OS=Arabidopsis thaliana (Mouse-ear cress) PE=2 SV=2	PREDICTED: G-type lectin S-receptor-like serine/threonine-protein kinase RLK1 [Populus euphratica]	0.88095	1.16923	1.24485	2.78149	3.14141	1.60442	5.31226e-06	1.21244	up
Lsat_1_v5_gn_5_67800	3-ketoacyl-CoA synthase 11 GN=KCS11 OS=Arabidopsis thaliana (Mouse-ear cress) PE=2 SV=1	beta-ketoacyl-CoA synthase [Helianthus annuus]	38.9953	43.4661	38.8202	86.455	89.3573	86.5251	1.45385e-69	1.21247	up
Lsat_1_v5_gn_2_102421	Cytochrome P450 77A3 GN=CYP77A3 OS=Glycine max (Soybean) PE=2 SV=1	hypothetical protein VITISV_042049 [Vitis vinifera]	19.4913	19.9221	19.7795	42.0944	43.9646	42.1353	1.28812e-64	1.21303	up
Lsat_1_v5_gn_1_32600	Bidirectional sugar transporter SWEET12 GN=MQM1.8 OS=Arabidopsis thaliana (Mouse-ear cress) PE=1 SV=1	hypothetical protein MIMGU_mgv1a019104mg [Erythranthe guttata]	1.02695	0.865309	1.20859	3.0891	1.95384	2.20494	4.00131e-05	1.21305	up
Lactuca_sativa_newGene_6392	Retrovirus-related Pol polyprotein from transposon RE1 OS=Arabidopsis thaliana OX=3702 GN=RE1 PE=2 SV=1	Copia protein [Cajanus cajan]	0.719834	0.723157	0.65272	1.60891	1.54556	1.53654	2.52685e-09	1.21467	up
Lsat_1_v5_gn_4_12661	1-aminocyclopropane-1-carboxylate oxidase homolog 1 GN=At1g06620 OS=Arabidopsis thaliana (Mouse-ear cress) PE=2 SV=1	PREDICTED: 1-aminocyclopropane-1-carboxylate oxidase homolog 4-like [Solanum lycopersicum]	7.46055	8.10339	7.42928	18.0712	15.7024	16.1938	2.46366e-29	1.21529	up
Lactuca_sativa_newGene_234	Photosynthetic NDH subunit of subcomplex B 5, chloroplastic OS=Arabidopsis thaliana OX=3702 GN=PNSB5 PE=2 SV=1	photosynthetic NDH subunit of subcomplex B 5, chloroplastic [Lactuca sativa]	31.3057	23.5781	25.7423	61.8065	59.5442	55.2836	9.9489e-23	1.21565	up
Lsat_1_v5_gn_6_25081	--	PREDICTED: uncharacterized protein LOC103500820 [Cucumis melo]	3.51408	3.48942	4.52229	9.10313	8.64275	8.04832	9.5192e-11	1.21572	up
Lsat_1_v5_gn_8_3801	--	PREDICTED: uncharacterized protein LOC100263114 [Vitis vinifera]	96.2494	79.1468	79.4729	187.935	195.496	173.092	7.50924e-32	1.21606	up
Lsat_1_v5_gn_3_24501	Protein YLS9 GN=F11F19.11 OS=Arabidopsis thaliana (Mouse-ear cress) PE=2 SV=1	PREDICTED: uncharacterized protein LOC102599547 [Solanum tuberosum]	1.11322	2.63038	1.92215	3.84006	4.68884	4.7137	1.23685e-05	1.2187	up
Lsat_1_v5_gn_2_86060	6-phosphogluconate dehydrogenase, decarboxylating 3 GN=At3g02360 OS=Arabidopsis thaliana (Mouse-ear cress) PE=2 SV=1	PREDICTED: 6-phosphogluconate dehydrogenase, decarboxylating 3 [Sesamum indicum]	0.323106	0.577844	0.098775	0.573373	1.54779	0.732967	0.00895868	1.21901	up
Lsat_1_v5_gn_2_84581	Aspartic proteinase-like protein 2 (Precursor) GN=At1g65240 OS=Arabidopsis thaliana (Mouse-ear cress) PE=1 SV=2	PREDICTED: aspartic proteinase CDR1-like [Eucalyptus grandis]	1.30425	1.54499	1.2117	3.22624	3.21259	3.34202	1.90324e-11	1.22003	up
Lsat_1_v5_gn_5_173201	Putative Myb family transcription factor At1g14600 GN=At1g14600 OS=Arabidopsis thaliana (Mouse-ear cress) PE=2 SV=2	unnamed protein product [Vitis vinifera]	0.877705	0.80484	0.724288	2.04726	2.21044	1.71321	0.000164218	1.22041	up
Lsat_1_v5_gn_9_30880	Zeatin O-glucosyltransferase GN=ZOG1 OS=Phaseolus lunatus (Lima bean) PE=2 SV=1	unnamed protein product [Coffea canephora]	0.482302	0.464878	0.49482	0.9259	1.2498	1.30015	0.000164867	1.22079	up
Lactuca_sativa_newGene_2112	--	uncharacterized protein LOC111915436 [Lactuca sativa]	0.353288	0.207946	0.357169	0.722848	0.70754	0.996867	0.00116478	1.22147	up
Lsat_1_v5_gn_4_46681	E3 ubiquitin-protein ligase RGLG2 GN=RGLG2 OS=Arabidopsis thaliana (Mouse-ear cress) PE=1 SV=1	hypothetical protein CISIN_1g042398mg [Citrus sinensis]	0.436002	1.07211	0.934968	2.09306	2.38006	1.72856	0.000180441	1.22147	up
Lsat_1_v5_gn_4_66380	Probable cinnamyl alcohol dehydrogenase 1 GN=CAD1 OS=Aralia cordata (Udo) PE=2 SV=1	cinnamyl alcohol dehydrogenase [Artemisia annua]	10.0175	7.18906	7.87289	18.8133	18.3046	18.0756	9.63424e-18	1.22306	up
Lsat_1_v5_gn_9_58521	TMV resistance protein N GN=N OS=Nicotiana glutinosa (Tobacco) PE=1 SV=1	TIR-NBS-LRR resistance-like protein RGC151 [Helianthus annuus]	4.4357	4.37442	4.88663	11.1425	10.8101	8.96951	1.85177e-30	1.2239	up
Lsat_1_v5_gn_3_7441	Helicase and polymerase-containing protein TEBICHI GN=TEB OS=Arabidopsis thaliana (Mouse-ear cress) PE=2 SV=1	PREDICTED: U5 small nuclear ribonucleoprotein 200 kDa helicase [Vitis vinifera]	2.0375	2.1521	2.07999	3.74046	4.83052	5.27383	2.4682e-19	1.22425	up
Lsat_1_v5_gn_1_127421	--	PREDICTED: replication protein A 70 kDa DNA-binding subunit B-like [Malus domestica]	2.31749	1.22809	1.38585	4.91861	1.97011	4.94809	0.00187458	1.22461	up
Lsat_1_v5_gn_5_180321	Glutamyl-tRNA(Gln) amidotransferase subunit A, chloroplastic/mitochondrial {ECO:0000255|HAMAP-Rule:MF_03150} (Precursor) OS=Oryza sativa subsp. indica (Rice) PE=3 SV=1	hypothetical protein AMTR_s00095p00040100 [Amborella trichopoda]	7.77554	5.57113	6.21752	13.3603	18.0627	13.9115	4.55417e-07	1.22489	up
Lsat_1_v5_gn_3_16220	--	unnamed protein product [Coffea canephora]	14.602	5.80183	13.7617	25.4151	31.2118	30.4665	0.00150079	1.22502	up
Lsat_1_v5_gn_1_64601	--	zinc finger family protein [Populus trichocarpa]	4.24669	4.00958	4.1012	10.0137	8.32768	9.64057	7.50842e-14	1.22518	up
Lsat_1_v5_gn_2_21801	Glucomannan 4-beta-mannosyltransferase 9 GN=F17C15.180 OS=Arabidopsis thaliana (Mouse-ear cress) PE=2 SV=1	PREDICTED: glucomannan 4-beta-mannosyltransferase 9-like [Musa acuminata subsp. malaccensis]	0.820072	0.816111	1.13562	1.79773	2.50088	1.71236	2.70968e-05	1.2252	up
Lsat_1_v5_gn_8_157381	LRR receptor-like serine/threonine-protein kinase GSO1 (Precursor) GN=GSO1 OS=Arabidopsis thaliana (Mouse-ear cress) PE=2 SV=1	LRR receptor-like serine/threonine-protein kinase FLS2 [Aegilops tauschii]	5.42354	6.71394	4.94754	12.833	12.3067	13.007	2.85969e-11	1.22586	up
Lsat_1_v5_gn_8_4241	--	PREDICTED: uncharacterized protein LOC102598720 [Solanum tuberosum]	11.9976	8.95503	9.54406	20.5917	28.5108	19.6659	1.87849e-09	1.22603	up
Lsat_1_v5_gn_9_93240	--	PREDICTED: uncharacterized protein LOC105176662 [Sesamum indicum]	1.39155	1.04155	1.49627	2.69737	3.01972	3.34085	4.39846e-08	1.22636	up
Lsat_1_v5_gn_8_162041	Transcription factor bHLH79 GN=MRG21.2 OS=Arabidopsis thaliana (Mouse-ear cress) PE=2 SV=1	hypothetical protein L484_010998 [Morus notabilis]	2.0584	1.68379	2.34759	3.92259	5.4117	4.70318	1.94963e-08	1.22803	up
Lactuca_sativa_newGene_4396	--	uncharacterized protein LOC111900477 [Lactuca sativa]	29.2963	26.8283	25.5751	58.8148	63.8707	57.5311	1.23768e-31	1.22804	up
Lsat_1_v5_gn_1_15020	--	hypothetical protein MIMGU_mgv1a010183mg [Erythranthe guttata]	11.5117	7.96379	9.98417	23.287	23.5101	20.7723	3.52363e-17	1.22931	up
Lsat_1_v5_gn_8_28601	Plastocyanin, chloroplastic (Precursor) GN=PETE OS=Silene pratensis (White campion) PE=1 SV=1	Plastocyanin A, chloroplast precursor, putative [Ricinus communis]	13.5837	11.5548	14.4588	29.2718	31.1392	27.809	5.98779e-18	1.23173	up
Lsat_1_v5_gn_7_16480	Aminomethyltransferase, mitochondrial (Precursor) GN=GDCST OS=Flaveria pringlei PE=2 SV=1	RecName: Full=Aminomethyltransferase, mitochondrial; AltName: Full=Glycine cleavage system T protein; Short=GCVT; Flags: Precursor [Flaveria pringlei]	160.728	149.58	156.739	331.51	353.638	341.433	5.03049e-78	1.23174	up
Lsat_1_v5_gn_8_2560	Leucine-rich repeat receptor-like protein kinase PXL1 (Precursor) GN=PXL1 OS=Arabidopsis thaliana (Mouse-ear cress) PE=2 SV=1	clavata1 receptor kinase family protein [Populus trichocarpa]	3.43419	4.01327	4.33033	8.53164	8.98873	8.55755	4.99286e-30	1.23235	up
Lsat_1_v5_gn_4_27800	GDSL esterase/lipase At1g28590 (Precursor) GN=At1g28590 OS=Arabidopsis thaliana (Mouse-ear cress) PE=2 SV=2	unnamed protein product [Coffea canephora]	28.3865	30.135	31.0495	61.6088	66.0616	64.9981	2.1666e-66	1.2325	up
Lsat_1_v5_gn_5_9221	ACT domain-containing protein ACR11 {ECO:0000305} (Precursor) OS=Arabidopsis thaliana (Mouse-ear cress) PE=1 SV=1	PREDICTED: unknown protein DS12 from 2D-PAGE of leaf, chloroplastic-like isoform X2 [Solanum tuberosum]	113.251	109.527	112.041	240.557	252.017	241.977	5.25131e-88	1.23261	up
Lsat_1_v5_gn_2_31121	Cucumber peeling cupredoxin OS=Cucumis sativus (Cucumber) PE=1 SV=3	PREDICTED: cucumber peeling cupredoxin-like [Solanum tuberosum]	4.00955	4.43077	3.97803	8.7381	10.8091	8.30852	8.38495e-13	1.23304	up
Lsat_1_v5_gn_6_66781	Ammonium transporter 1 member 1 GN=AMT1-1 OS=Solanum lycopersicum (Tomato) PE=2 SV=1	PREDICTED: ammonium transporter 1 member 1-like [Sesamum indicum]	8.29329	8.58416	8.79431	19.546	17.8067	19.2492	2.11705e-42	1.23331	up
Lsat_1_v5_gn_5_167580	Transcription factor MYB48 GN=MYB48 OS=Arabidopsis thaliana (Mouse-ear cress) PE=2 SV=1	PREDICTED: transcription factor MYB59 [Vitis vinifera]	1.03061	0.857553	0.569495	2.09366	2.41445	1.48426	0.000246809	1.23379	up
Lsat_1_v5_gn_8_121800	Probable alanine--tRNA ligase, chloroplastic {ECO:0000255|HAMAP-Rule:MF_03134} GN=POPTRDRAFT_821063 OS=Populus trichocarpa (Western balsam poplar) PE=3 SV=1	PREDICTED: probable alanine--tRNA ligase, chloroplastic [Vitis vinifera]	26.5767	31.9873	28.3858	62.2289	63.4073	65.3853	1.23972e-62	1.23379	up
Lsat_1_v5_gn_8_144221	--	PREDICTED: uncharacterized protein LOC104224286 [Nicotiana sylvestris]	1.68409	1.00694	0.915182	3.26604	2.24486	3.15109	9.70412e-05	1.23525	up
Lsat_1_v5_gn_1_107620	Zinc finger protein WIP4 OS=Arabidopsis thaliana (Mouse-ear cress) PE=2 SV=1	Zinc finger-like protein [Medicago truncatula]	1.16659	1.91718	1.41045	3.1156	3.8669	3.42185	4.02171e-07	1.23527	up
Lsat_1_v5_gn_2_2161	--	PREDICTED: uncharacterized protein LOC105158868 [Sesamum indicum]	10.0888	12.647	12.8208	26.5313	25.6583	26.2936	2.07713e-40	1.2353	up
Lsat_1_v5_gn_5_71020	Laccase-17 (Precursor) GN=LAC17 OS=Arabidopsis thaliana (Mouse-ear cress) PE=2 SV=1	PREDICTED: laccase-17-like [Sesamum indicum]	2.61695	3.70755	2.68493	6.81632	6.30288	7.07685	2.87624e-13	1.23544	up
Lsat_1_v5_gn_9_84301	Germin-like protein 5-1 (Precursor) OS=Oryza sativa subsp. japonica (Rice) PE=2 SV=1	rhicadhesin receptor family protein [Populus trichocarpa]	2.04896	2.5409	3.01857	6.33444	4.62003	6.40154	4.94521e-08	1.23584	up
Lsat_1_v5_gn_2_128100	(+)-pulegone reductase OS=Mentha piperita (Peppermint) PE=1 SV=1	Ted2 [Gossypium hirsutum]	8.31394	6.93689	6.3322	17.8468	15.2009	15.0426	1.87181e-17	1.23628	up
Lsat_1_v5_gn_5_14180	Ferric reduction oxidase 8, mitochondrial (Precursor) GN=FRO8 OS=Arabidopsis thaliana (Mouse-ear cress) PE=2 SV=1	ferric-chelate reductase, putative [Ricinus communis]	4.40766	5.05192	4.5976	10.4376	10.6412	10.3501	1.35173e-34	1.23635	up
Lsat_1_v5_gn_5_173301	Inactive receptor-like serine/threonine-protein kinase At2g40270 (Precursor) GN=At2g40270 OS=Arabidopsis thaliana (Mouse-ear cress) PE=2 SV=2	hypothetical protein JCGZ_17379 [Jatropha curcas]	7.00493	9.14234	7.7713	18.3803	14.567	19.967	4.22467e-21	1.23641	up
Lsat_1_v5_gn_5_157060	Microtubule-associated protein 70-2 GN=P0487D09.19-1 OS=Oryza sativa subsp. japonica (Rice) PE=2 SV=1	hypothetical protein PRUPE_ppa003030mg [Prunus persica]	14.4604	16.4365	15.7833	33.7677	34.2664	34.8852	2.16277e-60	1.2371	up
Lsat_1_v5_gn_2_64320	Amidase 1 GN=F7G19.15 OS=Arabidopsis thaliana (Mouse-ear cress) PE=1 SV=1	PREDICTED: amidase 1 isoform X2 [Nelumbo nucifera]	10.1974	10.8443	9.82252	22.7251	23.1556	22.2984	8.17965e-41	1.23732	up
Lsat_1_v5_gn_7_24101	Oryzain alpha chain (Precursor) OS=Oryza sativa subsp. japonica (Rice) PE=1 SV=2	thiol protease [Matricaria chamomilla]	37.772	44.763	43.7335	89.853	89.977	98.578	1.59637e-58	1.23772	up
Lsat_1_v5_gn_6_17980	Probable aquaporin TIP-type RB7-5A OS=Nicotiana tabacum (Common tobacco) PE=1 SV=1	aquaporin [Helianthus annuus]	0.932165	0.736107	1.00021	2.21009	2.12894	2.00436	8.9601e-06	1.23863	up
Lactuca_sativa_newGene_6996	--	--	1.93942	0.95381	2.26336	4.1075	5.14208	3.26019	3.45357e-06	1.23894	up
Lsat_1_v5_gn_4_96541	--	--	0.209624	0.563226	0.376765	1.00853	0.873764	1.01213	0.000117186	1.23917	up
Lactuca_sativa_newGene_2419	--	uncharacterized protein LOC111877722 [Lactuca sativa]	7.43886	8.3294	8.04861	16.7926	15.9183	20.7359	8.83832e-17	1.23936	up
Lsat_1_v5_gn_2_112901	Lysine histidine transporter 1 GN=LHT1 OS=Arabidopsis thaliana (Mouse-ear cress) PE=1 SV=1	PREDICTED: vacuolar amino acid transporter 1 isoform X2 [Sesamum indicum]	11.3363	9.01998	7.9327	23.1536	22.1799	19.5855	2.37437e-28	1.24005	up
Lactuca_sativa_newGene_1030	LRR receptor-like serine/threonine-protein kinase OS=Arabidopsis thaliana OX=3702 GN=RGI3 PE=1 SV=1	LRR receptor-like serine/threonine-protein kinase [Lactuca sativa]	5.5346	6.15886	6.18923	12.6575	12.7836	14.1594	5.32982e-46	1.24008	up
Lsat_1_v5_gn_9_84461	Peroxidase N1 (Precursor) OS=Nicotiana tabacum (Common tobacco) PE=1 SV=1	peroxidase [Artemisia annua]	6.99965	7.32962	6.36826	16.6159	14.5591	14.8587	1.48706e-24	1.24141	up
Lsat_1_v5_gn_0_25541	--	hypothetical protein JCGZ_20912 [Jatropha curcas]	0.395047	0.195926	0.549587	1.69159	0.940239	0.710893	0.00155627	1.2416	up
Lsat_1_v5_gn_6_83520	Luminal-binding protein 5 (Precursor) GN=BIP5 OS=Nicotiana tabacum (Common tobacco) PE=2 SV=1	luminal binding protein [Gossypium hirsutum]	143.897	164.973	158.867	337.688	343.096	351.76	1.44569e-96	1.24292	up
Lsat_1_v5_gn_9_27161	Translation factor GUF1 homolog, chloroplastic {ECO:0000255|HAMAP-Rule:MF_03138} (Precursor) GN=MICPUCDRAFT_51778 OS=Micromonas pusilla (strain CCMP1545) PE=3 SV=1	hypothetical protein PRUPE_ppa002327mg [Prunus persica]	10.1515	9.22504	9.92321	23.0033	21.9951	20.6043	4.46227e-43	1.24302	up
Lsat_1_v5_gn_6_87040	Protein LURP-one-related 4 GN=At1g63410 OS=Arabidopsis thaliana (Mouse-ear cress) PE=3 SV=1	GTP binding protein, putative [Ricinus communis]	1.09093	1.0756	1.0003	1.99603	2.41976	3.25608	5.36605e-05	1.24322	up
Lsat_1_v5_gn_2_131360	Heat shock protein 83 GN=HSP83A OS=Ipomoea nil (Japanese morning glory) PE=2 SV=1	PREDICTED: heat shock protein 83-like [Eucalyptus grandis]	0.564391	0.446937	0.423421	1.10771	1.0147	1.28876	6.2457e-06	1.24424	up
Lsat_1_v5_gn_8_144020	Peptidyl-prolyl cis-trans isomerase FKBP17-2, chloroplastic (Precursor) GN=FKBP17-2 OS=Arabidopsis thaliana (Mouse-ear cress) PE=1 SV=1	hypothetical protein VITISV_002168 [Vitis vinifera]	55.8749	38.1743	40.6902	99.4465	110.933	92.8994	2.14335e-17	1.24475	up
Lsat_1_v5_gn_1_70280	Probable receptor protein kinase TMK1 (Precursor) GN=TMK1 OS=Arabidopsis thaliana (Mouse-ear cress) PE=1 SV=1	PREDICTED: probable receptor protein kinase TMK1 [Nicotiana tomentosiformis]	3.70489	4.82909	5.12024	11.0166	9.51197	10.0728	4.58179e-23	1.24654	up
Lsat_1_v5_gn_1_7361	Pathogen-related protein OS=Hordeum vulgare (Barley) PE=2 SV=2	PREDICTED: pathogen-related protein-like [Beta vulgaris subsp. vulgaris]	7.77486	5.77421	7.54695	14.7236	16.1672	16.84	7.21583e-16	1.24757	up
Lsat_1_v5_gn_3_14400	Methionine gamma-lyase GN=MGL OS=Arabidopsis thaliana (Mouse-ear cress) PE=1 SV=1	PREDICTED: methionine gamma-lyase-like [Nicotiana sylvestris]	23.8735	22.6457	21.4791	51.6287	51.2683	48.1613	1.07191e-50	1.24775	up
Lsat_1_v5_gn_4_87081	Clavaminate synthase-like protein At3g21360 GN=At3g21360 OS=Arabidopsis thaliana (Mouse-ear cress) PE=1 SV=1	unnamed protein product [Coffea canephora]	0.413262	0.201482	0.479112	0.850565	0.908804	1.15669	0.00176005	1.24787	up
Lactuca_sativa_newGene_6969	--	hypothetical protein Ccrd_020779, partial [Cynara cardunculus var. scolymus]	0.199296	0.386909	0.568142	0.940925	1.67351	1.52063	0.000308254	1.24799	up
Lsat_1_v5_gn_4_360	Non-specific lipid transfer protein GPI-anchored 1 (Precursor) GN=LTPG1 OS=Arabidopsis thaliana (Mouse-ear cress) PE=1 SV=1	unnamed protein product [Coffea canephora]	50.8729	45.639	44.0522	103.293	106.531	102.876	1.07348e-43	1.24816	up
Lsat_1_v5_gn_5_104661	--	Uncharacterized protein TCM_006157 [Theobroma cacao]	1.72414	1.01157	1.79576	3.87058	4.14695	3.0331	4.73526e-05	1.24888	up
Lsat_1_v5_gn_2_124880	Expansin-A8 (Precursor) GN=T2P4.4 OS=Arabidopsis thaliana (Mouse-ear cress) PE=2 SV=1	expansin 2 [Zinnia violacea]	30.2118	27.9147	29.8796	64.514	68.6864	62.6848	2.97187e-49	1.24895	up
Lsat_1_v5_gn_2_128901	21 kDa protein (Precursor) OS=Daucus carota (Wild carrot) PE=2 SV=1	PREDICTED: 21 kDa protein-like [Solanum tuberosum]	30.7822	26.7677	27.7628	67.4656	64.6815	58.3182	4.29672e-34	1.24903	up
Lsat_1_v5_gn_1_125901	Cysteine-rich receptor-like protein kinase 25 (Precursor) GN=CRK25 OS=Arabidopsis thaliana (Mouse-ear cress) PE=3 SV=1	hypothetical protein JCGZ_21288 [Jatropha curcas]	0.536032	0.722218	1.2185	1.82978	1.94662	1.3139	5.94539e-06	1.2494	up
Lsat_1_v5_gn_3_135541	Cytochrome P450 704C1 GN=CYP704C1 OS=Pinus taeda (Loblolly pine) PE=2 SV=1	unnamed protein product [Coffea canephora]	8.34109	9.45074	10.6333	22.9043	22.1891	19.3972	3.80594e-26	1.25029	up
Lsat_1_v5_gn_2_111580	Short-chain dehydrogenase TIC 32, chloroplastic GN=TIC32 OS=Pisum sativum (Garden pea) PE=1 SV=1	PREDICTED: short-chain dehydrogenase TIC 32, chloroplastic-like [Solanum tuberosum]	1.05524	1.27096	0.924282	2.75961	2.17029	2.67873	2.30673e-07	1.25076	up
Lsat_1_v5_gn_6_67540	Type I inositol 1,4,5-trisphosphate 5-phosphatase 2 GN=T6K21.190 OS=Arabidopsis thaliana (Mouse-ear cress) PE=1 SV=2	PREDICTED: type I inositol 1,4,5-trisphosphate 5-phosphatase 2 isoform X2 [Vitis vinifera]	10.0045	12.2977	11.226	23.6939	24.3063	26.8847	3.44261e-36	1.25093	up
Lsat_1_v5_gn_1_30900	Chaperone protein dnaJ 8, chloroplastic (Precursor) GN=F23A5.28 OS=Arabidopsis thaliana (Mouse-ear cress) PE=2 SV=1	PREDICTED: chaperone protein dnaJ 8, chloroplastic-like [Solanum tuberosum]	1.12358	1.44095	1.1564	2.9434	3.85764	2.29994	5.42967e-05	1.25103	up
Lsat_1_v5_gn_4_175820	--	PREDICTED: putative endo-1,3(4)-beta-glucanase 2 [Nicotiana sylvestris]	0.205753	0.486579	0.512219	1.00675	1.02174	0.998969	0.000186808	1.25112	up
Lsat_1_v5_gn_2_79481	Ribulose bisphosphate carboxylase small chain, chloroplastic (Precursor) GN=RBCS OS=Lactuca sativa (Garden lettuce) PE=2 SV=1	RecName: Full=Ribulose bisphosphate carboxylase small chain, chloroplastic; Short=RuBisCO small subunit; Flags: Precursor [Lactuca sativa]	3967.29	3993.18	4079.62	8386.28	9652.69	8742.38	2.58599e-69	1.2516	up
Lsat_1_v5_gn_6_52101	Probable polyamine transporter At3g13620 GN=At3g13620 OS=Arabidopsis thaliana (Mouse-ear cress) PE=2 SV=1	PREDICTED: probable polyamine transporter At3g13620 [Nicotiana sylvestris]	0.919709	1.80094	0.95481	3.00053	2.28991	3.51433	1.20565e-05	1.25227	up
Lactuca_sativa_newGene_4172	Putative receptor-like protein kinase At5g39000 OS=Arabidopsis thaliana OX=3702 GN=At5g39000 PE=3 SV=1	hypothetical protein LSAT_7X62580 [Lactuca sativa]	0.554063	0.36977	0.539026	1.286	1.14158	1.23049	4.29011e-07	1.25473	up
Lsat_1_v5_gn_8_102380	Receptor-like protein kinase ANXUR1 (Precursor) GN=ANX1 OS=Arabidopsis thaliana (Mouse-ear cress) PE=2 SV=1	conserved hypothetical protein [Ricinus communis]	18.2072	18.6611	18.2371	42.5436	41.7229	38.5743	2.19238e-63	1.25505	up
Lsat_1_v5_gn_1_115241	Histidine kinase CKI1 GN=CKI1 OS=Arabidopsis thaliana (Mouse-ear cress) PE=1 SV=1	PREDICTED: histidine kinase CKI1 [Sesamum indicum]	0.623783	0.863442	0.631984	1.53854	1.3981	1.98697	2.49963e-08	1.25528	up
Lsat_1_v5_gn_6_21280	ATP synthase subunit b&apos;, chloroplastic (Precursor) GN=ATPG OS=Spinacia oleracea (Spinach) PE=1 SV=2	PREDICTED: ATP synthase subunit b&apos;, chloroplastic [Sesamum indicum]	280.277	291.592	291.477	629.104	652.745	640.219	5.61973e-131	1.25562	up
Lsat_1_v5_gn_3_7300	Tubulin beta-1 chain GN=TUBB1 OS=Glycine max (Soybean) PE=1 SV=1	tubulin beta chain, putative [Ricinus communis]	52.7794	56.3512	55.0851	121.576	124.975	119.548	8.40015e-101	1.25657	up
Lsat_1_v5_gn_6_21140	14 kDa proline-rich protein DC2.15 (Precursor) OS=Daucus carota (Wild carrot) PE=2 SV=1	hypothetical protein POPTR_0018s01890g [Populus trichocarpa]	154.49	567.659	202.752	932.866	981.152	919.245	0.00919934	1.25821	up
Lsat_1_v5_gn_7_44661	Receptor-like protein kinase FERONIA (Precursor) GN=F26O13.190 OS=Arabidopsis thaliana (Mouse-ear cress) PE=1 SV=1	unnamed protein product [Coffea canephora]	8.85816	9.83071	9.43072	21.4851	19.4756	21.2882	6.40966e-57	1.25832	up
Lsat_1_v5_gn_5_105600	Potassium channel AKT2/3 GN=T10I14.30 OS=Arabidopsis thaliana (Mouse-ear cress) PE=1 SV=1	PREDICTED: potassium channel AKT2/3-like [Nicotiana tomentosiformis]	12.1573	15.5722	16.1651	33.4902	32.598	32.1753	2.09317e-37	1.25942	up
Lsat_1_v5_gn_9_46460	LOB domain-containing protein 6 GN=LBD6 OS=Zea mays (Maize) PE=1 SV=1	PREDICTED: LOB domain-containing protein 6 [Vitis vinifera]	0.988621	0.55991	0.753615	3.56253	1.43441	1.2423	0.00187012	1.26001	up
Lsat_1_v5_gn_9_44560	Low affinity sulfate transporter 3 GN=ST3 OS=Stylosanthes hamata (Caribbean stylo) PE=2 SV=1	PREDICTED: low affinity sulfate transporter 3-like [Nicotiana tomentosiformis]	9.48663	8.24289	10.0493	21.0991	19.8717	21.7111	4.51032e-34	1.26303	up
Lsat_1_v5_gn_8_64840	Clustered mitochondria protein GN=F4F15.250 OS=Arabidopsis thaliana (Mouse-ear cress) PE=2 SV=1	Tetratricopeptide repeat (TPR)-like superfamily protein isoform 1 [Theobroma cacao]	28.0101	41.6326	38.9589	81.2641	100.832	56.0426	2.00591e-18	1.26304	up
Lsat_1_v5_gn_7_61260	--	--	2.0818	1.42977	1.41828	3.63178	6.08653	2.70503	5.47962e-05	1.26487	up
Lsat_1_v5_gn_5_121541	Ras-related protein RABB1c OS=Arabidopsis thaliana (Mouse-ear cress) PE=1 SV=1	PREDICTED: ras-related protein RABB1c-like [Elaeis guineensis]	1.27772	1.47233	1.85452	3.64888	3.74667	3.67398	8.95351e-10	1.2659	up
Lsat_1_v5_gn_8_47440	Probable WRKY transcription factor 57 OS=Arabidopsis thaliana (Mouse-ear cress) PE=2 SV=1	PREDICTED: probable WRKY transcription factor 57 [Nicotiana sylvestris]	0.949844	1.31378	1.25627	2.66076	2.76909	2.91923	8.35954e-08	1.26614	up
Lsat_1_v5_gn_3_135061	Xylem serine proteinase 1 (Precursor) GN=XSP1 OS=Arabidopsis thaliana (Mouse-ear cress) PE=2 SV=1	PREDICTED: xylem serine proteinase 1 [Solanum lycopersicum]	0.546024	0.448451	0.657212	1.12065	1.32096	1.54991	3.73716e-06	1.26753	up
Lsat_1_v5_gn_0_37261	Probable CCR4-associated factor 1 homolog 11 GN=CAF1-11 OS=Arabidopsis thaliana (Mouse-ear cress) PE=2 SV=1	hypothetical protein JCGZ_20215 [Jatropha curcas]	9.26984	8.74217	9.27344	20.8371	22.1324	18.9315	1.36371e-27	1.26788	up
Lsat_1_v5_gn_5_108200	Phospho-2-dehydro-3-deoxyheptonate aldolase 2, chloroplastic (Precursor) GN=DHS2 OS=Arabidopsis thaliana (Mouse-ear cress) PE=2 SV=2	PREDICTED: phospho-2-dehydro-3-deoxyheptonate aldolase 2, chloroplastic-like [Solanum tuberosum]	0.599704	0.552721	0.688349	1.75654	1.34448	1.40517	4.97466e-06	1.26895	up
Lsat_1_v5_gn_7_30001	Mannose/glucose-specific lectin (Fragment) OS=Parkia platycephala PE=1 SV=1	tuber agglutinin [Helianthus tuberosus]	11.5332	9.05301	9.43334	21.6343	25.4655	21.6507	7.02299e-17	1.26928	up
Lsat_1_v5_gn_9_28100	3,9-dihydroxypterocarpan 6A-monooxygenase GN=CYP93A1 OS=Glycine max (Soybean) PE=1 SV=1	cytochrome P450 [Helianthus annuus]	0.492515	0.874066	0.585495	1.80297	1.26146	1.74098	2.79126e-05	1.26935	up
Lsat_1_v5_gn_9_7261	--	PREDICTED: uncharacterized protein LOC104607107, partial [Nelumbo nucifera]	1.48418	2.04036	1.39287	3.81127	3.49235	4.11413	3.91617e-11	1.2705	up
Lsat_1_v5_gn_7_84100	Oligopeptide transporter 4 GN=OPT4 OS=Arabidopsis thaliana (Mouse-ear cress) PE=1 SV=1	PREDICTED: oligopeptide transporter 4-like [Solanum tuberosum]	1.25841	1.81909	1.61462	3.12574	3.9301	3.84067	1.25599e-11	1.27233	up
Lsat_1_v5_gn_1_31140	Probable LRR receptor-like serine/threonine-protein kinase At4g36180 (Precursor) GN=At4g36180 OS=Arabidopsis thaliana (Mouse-ear cress) PE=2 SV=1	PREDICTED: LRR receptor-like serine/threonine-protein kinase GSO1 isoform X5 [Vitis vinifera]	0.889243	0.866085	0.695407	1.22569	0.92835	1.32103	2.41957e-06	1.27238	up
Lsat_1_v5_gn_6_43160	Receptor-like protein 12 (Precursor) GN=RLP12 OS=Arabidopsis thaliana (Mouse-ear cress) PE=2 SV=2	hypothetical protein CICLE_v10027645mg [Citrus clementina]	0.369004	0.204951	0.210184	0.712273	0.652266	0.64836	0.000278314	1.27435	up
Lsat_1_v5_gn_5_162301	Translation factor GUF1 homolog, chloroplastic {ECO:0000255|HAMAP-Rule:MF_03138} (Precursor) GN=OSTLU_15891 OS=Ostreococcus lucimarinus (strain CCE9901) PE=3 SV=1	hypothetical protein PRUPE_ppa002327mg [Prunus persica]	64.0427	72.3994	66.7939	151.082	152.749	154.841	1.37423e-101	1.27452	up
Lsat_1_v5_gn_6_107101	Pentatricopeptide repeat-containing protein At4g13650 GN=PCMP-H42 OS=Arabidopsis thaliana (Mouse-ear cress) PE=2 SV=2	PREDICTED: putative pentatricopeptide repeat-containing protein At5g52630 [Nicotiana sylvestris]	10.904	13.9794	14.2148	27.8135	31.217	29.845	2.80352e-33	1.27455	up
Lsat_1_v5_gn_8_74200	Cytochrome P450 704C1 GN=CYP704C1 OS=Pinus taeda (Loblolly pine) PE=2 SV=1	Cytochrome P450 family protein [Theobroma cacao]	72.7315	80.4998	81.8703	174.227	174.654	182.155	8.4704e-101	1.27526	up
Lsat_1_v5_gn_2_20341	Probable cyclic nucleotide-gated ion channel 20, chloroplastic (Precursor) GN=MKP6.28 OS=Arabidopsis thaliana (Mouse-ear cress) PE=2 SV=1	PREDICTED: probable cyclic nucleotide-gated ion channel 20, chloroplastic-like isoform X1 [Solanum tuberosum]	4.00626	4.24915	4.57283	9.63097	10.05	10.3248	3.80326e-38	1.27672	up
Lsat_1_v5_gn_3_2640	Flavonoid 3&apos;-monooxygenase GN=CYP75B2 OS=Petunia hybrida (Petunia) PE=2 SV=1	PREDICTED: flavonoid 3&apos;-monooxygenase-like [Sesamum indicum]	6.55872	5.06908	6.60774	15.0604	13.5797	13.271	8.2213e-21	1.27692	up
Lsat_1_v5_gn_1_124180	Disease resistance RPP13-like protein 4 GN=RPP13L4 OS=Arabidopsis thaliana (Mouse-ear cress) PE=2 SV=2	hypothetical protein PRUPE_ppa020375mg [Prunus persica]	0.537532	0.416089	0.533969	1.20123	1.23988	1.17073	6.71825e-07	1.27753	up
Lsat_1_v5_gn_8_32760	Probable helicase MAGATAMA 3 GN=MAA3 OS=Arabidopsis thaliana (Mouse-ear cress) PE=2 SV=1	PREDICTED: uncharacterized protein LOC105126127 [Populus euphratica]	1.08496	1.51316	1.71225	3.98441	2.53488	3.75307	4.41279e-16	1.27769	up
Lsat_1_v5_gn_9_108901	Two-component response regulator ARR14 GN=ARR14 OS=Arabidopsis thaliana (Mouse-ear cress) PE=1 SV=2	PREDICTED: uncharacterized protein LOC103937746 [Pyrus x bretschneideri]	3.36523	6.00229	5.22003	11.1776	10.9583	11.7554	1.40322e-12	1.2778	up
Lsat_1_v5_gn_4_85061	--	hypothetical protein MIMGU_mgv1a013338mg [Erythranthe guttata]	2.91925	3.09497	3.11419	8.13663	5.86228	7.53758	3.64389e-12	1.27815	up
Lsat_1_v5_gn_5_149681	--	PREDICTED: uncharacterized protein LOC104224855 [Nicotiana sylvestris]	8.5802	11.9001	9.8832	22.9428	24.1021	22.3396	1.0469e-28	1.28049	up
Lsat_1_v5_gn_1_42641	Receptor-like protein kinase HERK 1 (Precursor) OS=Arabidopsis thaliana (Mouse-ear cress) PE=1 SV=1	Malectin/receptor protein kinase family protein [Theobroma cacao]	1.28051	2.7474	1.55757	2.5112	4.44753	3.43424	3.18738e-09	1.28051	up
Lsat_1_v5_gn_3_49060	--	unnamed protein product [Coffea canephora]	5.07361	4.48958	4.70218	9.81245	11.1573	12.0538	5.85053e-14	1.28201	up
Lsat_1_v5_gn_2_34600	--	hypothetical protein JCGZ_23841 [Jatropha curcas]	5.31835	4.66128	5.20582	11.8754	12.0245	11.1336	1.33826e-19	1.28283	up
Lsat_1_v5_gn_9_90861	Probable long-chain-alcohol O-fatty-acyltransferase 5 GN=AT5 OS=Arabidopsis thaliana (Mouse-ear cress) PE=2 SV=1	PREDICTED: probable long-chain-alcohol O-fatty-acyltransferase 5 [Sesamum indicum]	0.655034	0.799635	0.797996	1.99815	2.2048	1.40415	1.67183e-05	1.28308	up
Lsat_1_v5_gn_1_20080	Protein MIZU-KUSSEI 1 GN=MIZ1 OS=Arabidopsis thaliana (Mouse-ear cress) PE=1 SV=1	PREDICTED: protein MIZU-KUSSEI 1 [Nicotiana tomentosiformis]	3.6792	3.27198	3.09229	5.56861	9.38079	8.99822	7.57051e-08	1.28337	up
Lsat_1_v5_gn_9_28401	Transcription factor bHLH48 GN=MHK10.2 OS=Arabidopsis thaliana (Mouse-ear cress) PE=2 SV=1	Basic helix-loop-helix DNA-binding superfamily protein, putative isoform 1 [Theobroma cacao]	8.08597	7.35749	7.40953	15.6509	17.8921	19.0862	8.90759e-46	1.28403	up
Lsat_1_v5_gn_1_3720	Protein EXORDIUM (Precursor) GN=EXO OS=Arabidopsis thaliana (Mouse-ear cress) PE=2 SV=1	phi-1 [Nicotiana tabacum]	26.8278	28.4216	27.212	65.4307	61.5867	60.8104	7.34476e-64	1.28445	up
Lsat_1_v5_gn_8_63861	Cellulose synthase A catalytic subunit 7 [UDP-forming] GN=T10B6.80 OS=Arabidopsis thaliana (Mouse-ear cress) PE=1 SV=1	PREDICTED: cellulose synthase A catalytic subunit 7 [UDP-forming] [Nicotiana sylvestris]	2.54313	2.722	2.52164	6.16258	6.09016	5.60581	9.17629e-30	1.28483	up
Lsat_1_v5_gn_4_90280	Palmitoyl-monogalactosyldiacylglycerol delta-7 desaturase, chloroplastic (Precursor) GN=ADS3 OS=Arabidopsis thaliana (Mouse-ear cress) PE=2 SV=2	PREDICTED: palmitoyl-monogalactosyldiacylglycerol delta-7 desaturase, chloroplastic-like [Nicotiana sylvestris]	5.14191	5.96059	5.5553	12.2218	13.7901	12.4023	3.43234e-23	1.28628	up
Lsat_1_v5_gn_3_73300	Ferredoxin--NADP reductase, leaf-type isozyme, chloroplastic (Precursor) GN=PETH OS=Nicotiana tabacum (Common tobacco) PE=2 SV=1	chloroplast ferredoxin-NADP+ oxidoreductase precursor [Capsicum annuum]	224.387	248.281	261.372	555.204	575.402	542.605	3.01009e-104	1.28635	up
Lsat_1_v5_gn_5_69560	Lysine-specific demethylase JMJ25 GN=MLP3.6 OS=Arabidopsis thaliana (Mouse-ear cress) PE=1 SV=1	PREDICTED: lysine-specific demethylase JMJ25-like [Pyrus x bretschneideri]	2.44026	2.5875	2.41302	5.86507	5.69764	5.88462	6.51928e-40	1.28664	up
Lsat_1_v5_gn_7_37400	--	PREDICTED: ectonucleotide pyrophosphatase/phosphodiesterase family member 3 [Nelumbo nucifera]	1.80669	2.48323	1.13087	4.15102	3.67368	5.37746	2.88395e-06	1.28701	up
Lsat_1_v5_gn_9_108760	Isoflavone reductase-like protein OS=Olea europaea (Common olive) PE=1 SV=1	NmrA-like negative transcriptional regulator family protein [Theobroma cacao]	7.43756	8.95297	8.2995	18.9152	20.8219	17.1786	4.15094e-24	1.28716	up
Lsat_1_v5_gn_8_117280	--	hypothetical protein POPTR_0005s20850g [Populus trichocarpa]	0.955551	1.12356	1.26286	3.104	2.69796	2.32463	4.27625e-07	1.28726	up
Lsat_1_v5_gn_5_103200	Heat stress transcription factor C-1 GN=MOB24.9 OS=Arabidopsis thaliana (Mouse-ear cress) PE=2 SV=1	PREDICTED: heat stress transcription factor C-1 [Nicotiana tomentosiformis]	3.376	2.27214	2.36388	5.81559	7.32098	5.90835	1.21312e-08	1.28764	up
Lsat_1_v5_gn_9_79720	--	hypothetical protein POPTR_0002s11380g [Populus trichocarpa]	0.343173	0.468826	0.520074	1.1326	1.09298	1.03325	5.22646e-07	1.28808	up
Lsat_1_v5_gn_3_4780	Probable sugar phosphate/phosphate translocator At1g12500 GN=At1g12500 OS=Arabidopsis thaliana (Mouse-ear cress) PE=1 SV=1	PREDICTED: probable sugar phosphate/phosphate translocator At1g12500 [Nicotiana tomentosiformis]	3.09114	3.24903	3.72593	7.57917	8.13067	7.72739	2.26119e-18	1.28882	up
Lsat_1_v5_gn_8_72921	Transcription factor LUX GN=F12A12.160 OS=Arabidopsis thaliana (Mouse-ear cress) PE=1 SV=1	PREDICTED: transcription factor PCL1 [Vitis vinifera]	0.560327	0.631417	0.998946	1.8743	1.02286	2.90016	0.000388423	1.28905	up
Lsat_1_v5_gn_3_123820	3-ketoacyl-CoA synthase 11 GN=KCS11 OS=Arabidopsis thaliana (Mouse-ear cress) PE=2 SV=1	unnamed protein product [Coffea canephora]	29.9453	35.4076	34.0681	74.0843	78.2285	74.9472	8.31045e-67	1.29015	up
Lsat_1_v5_gn_7_17820	Heat shock 70 kDa protein 16 GN=HSP70-16 OS=Arabidopsis thaliana (Mouse-ear cress) PE=2 SV=1	unnamed protein product [Coffea canephora]	0.227738	0.19826	0.293654	0.965713	0.514483	0.611369	0.000109723	1.2906	up
Lsat_1_v5_gn_1_25180	--	hypothetical protein EUTSA_v10018960mg [Eutrema salsugineum]	60.4708	51.0311	50.621	122.759	131.571	118.514	2.0134e-38	1.29155	up
Lsat_1_v5_gn_4_181061	Senescence-associated carboxylesterase 101 (Precursor) GN=SAG101 OS=Arabidopsis thaliana (Mouse-ear cress) PE=1 SV=1	PREDICTED: senescence-associated carboxylesterase 101-like isoform X2 [Nicotiana sylvestris]	4.01572	3.90889	3.91223	9.12245	8.91869	9.19531	1.16863e-32	1.29218	up
Lsat_1_v5_gn_2_98320	--	unnamed protein product [Coffea canephora]	2.44679	3.02246	2.65189	5.76876	7.03449	6.25991	2.15465e-17	1.29342	up
Lsat_1_v5_gn_4_46060	Zinc finger A20 and AN1 domain-containing stress-associated protein 5 GN=SAP5 OS=Arabidopsis thaliana (Mouse-ear cress) PE=2 SV=1	PREDICTED: zinc finger A20 and AN1 domain-containing stress-associated protein 5 [Cucumis melo]	8.66073	6.96101	7.9804	19.3555	17.1099	18.3494	9.64593e-22	1.29354	up
Lsat_1_v5_gn_5_55861	Geraniol 8-hydroxylase GN=CYP76B10 OS=Swertia mussotii (Felwort) PE=1 SV=1	PREDICTED: geraniol 8-hydroxylase-like [Solanum tuberosum]	0.30897	0.444	0.373184	0.712284	1.01441	1.26808	0.000382688	1.29391	up
Lsat_1_v5_gn_5_88580	Clustered mitochondria protein GN=F4F15.250 OS=Arabidopsis thaliana (Mouse-ear cress) PE=2 SV=1	Tetratricopeptide repeat (TPR)-like superfamily protein isoform 1 [Theobroma cacao]	15.0838	17.6755	15.7679	37.7302	35.4351	38.1484	1.73652e-72	1.29484	up
Lsat_1_v5_gn_2_59580	Vacuolar-sorting receptor 6 (Precursor) GN=F17F8.23 OS=Arabidopsis thaliana (Mouse-ear cress) PE=2 SV=3	unnamed protein product [Vitis vinifera]	1.29897	0.891149	0.932866	2.57927	2.99247	2.00597	4.5904e-07	1.29488	up
Lsat_1_v5_gn_7_69401	Phosphoglycerate kinase, chloroplastic (Precursor) OS=Nicotiana tabacum (Common tobacco) PE=1 SV=1	chloroplast phosphoglycerate kinase 3 [Helianthus annuus]	323.723	299.683	307.734	714.767	749.615	673.053	9.48274e-70	1.2952	up
Lsat_1_v5_gn_4_111701	Calcium sensing receptor, chloroplastic (Precursor) GN=MYJ24.5 OS=Arabidopsis thaliana (Mouse-ear cress) PE=1 SV=1	PREDICTED: calcium sensing receptor, chloroplastic [Prunus mume]	78.8083	71.9197	74.3463	175.425	169.603	168.763	2.88859e-72	1.29531	up
Lsat_1_v5_gn_3_16260	Ribose-phosphate pyrophosphokinase 2, chloroplastic (Precursor) GN=PRS2 OS=Arabidopsis thaliana (Mouse-ear cress) PE=2 SV=2	PREDICTED: ribose-phosphate pyrophosphokinase 1-like isoform X2 [Nicotiana sylvestris]	10.7302	11.4826	11.8603	25.7698	27.5917	25.2283	1.53234e-42	1.2962	up
Lsat_1_v5_gn_2_91081	--	PREDICTED: uncharacterized protein LOC104227646 [Nicotiana sylvestris]	0.890875	0.478379	0.443716	1.74293	1.98973	1.22145	0.00098447	1.29677	up
Lsat_1_v5_gn_3_117261	--	PREDICTED: uncharacterized protein At5g41620-like [Nicotiana sylvestris]	0.689499	1.62274	0.969953	1.99633	2.61667	2.11295	3.49315e-07	1.29698	up
Lsat_1_v5_gn_5_34621	Haloacid dehalogenase-like hydrolase domain-containing protein At4g39970 (Precursor) GN=At4g39970 OS=Arabidopsis thaliana (Mouse-ear cress) PE=2 SV=1	2-deoxyglucose-6-phosphate phosphatase, putative [Ricinus communis]	17.0681	16.1801	19.1616	40.0693	40.3309	40.6108	8.77889e-44	1.29741	up
Lsat_1_v5_gn_3_67981	--	PREDICTED: uncharacterized protein LOC100260782 [Vitis vinifera]	2.27553	1.87287	2.50929	5.5623	4.38046	5.90882	1.17527e-14	1.29783	up
Lsat_1_v5_gn_8_136841	Receptor-like protein kinase HSL1 (Precursor) GN=HSL1 OS=Arabidopsis thaliana (Mouse-ear cress) PE=2 SV=1	PREDICTED: receptor-like protein kinase 5-like [Citrus sinensis]	0.935726	1.2309	1.11505	2.56463	2.22866	2.9779	9.68781e-13	1.29849	up
Lsat_1_v5_gn_1_98941	TMV resistance protein N GN=N OS=Nicotiana glutinosa (Tobacco) PE=1 SV=1	TIR-NBS-LRR resistance-like protein RGC151 [Helianthus annuus]	0.36188	0.495805	0.447949	1.17383	0.641784	0.884443	1.03627e-05	1.30023	up
Lsat_1_v5_gn_5_41060	--	--	14.2753	7.94944	9.75978	26.2022	26.1714	25.3525	1.55795e-07	1.30056	up
Lsat_1_v5_gn_4_23500	Vacuolar iron transporter 1 GN=VIT1 OS=Arabidopsis thaliana (Mouse-ear cress) PE=2 SV=1	iron vacuolar transporter [Centaurea cyanus]	5.7349	5.36113	4.04839	11.1791	13.0362	11.329	1.19971e-13	1.3006	up
Lsat_1_v5_gn_6_83581	Luminal-binding protein 4 (Precursor) GN=BIP4 OS=Nicotiana tabacum (Common tobacco) PE=1 SV=1	luminal binding protein [Gossypium hirsutum]	87.8775	108.842	101.707	222.495	225.158	239.878	7.28768e-64	1.30162	up
Lsat_1_v5_gn_9_92580	--	PREDICTED: protein O-linked-mannose beta-1,4-N-acetylglucosaminyltransferase 2-like [Pyrus x bretschneideri]	3.51915	4.86579	5.00575	9.75723	10.2886	10.2719	6.06636e-18	1.30221	up
Lsat_1_v5_gn_8_45621	Protein TIFY 6B GN=MEB5.8 OS=Arabidopsis thaliana (Mouse-ear cress) PE=1 SV=1	JAZ3 [Vitis rupestris]	42.5091	48.1187	45.4079	108.353	104.329	102.134	2.57845e-86	1.30303	up
Lsat_1_v5_gn_4_108360	Protein PHYTOCHROME KINASE SUBSTRATE 3 GN=PKS3 OS=Arabidopsis thaliana (Mouse-ear cress) PE=2 SV=2	PREDICTED: protein PHYTOCHROME KINASE SUBSTRATE 3-like [Nicotiana tomentosiformis]	4.55461	4.26711	4.61351	10.9268	9.66542	10.9224	6.99896e-20	1.30406	up
Lsat_1_v5_gn_7_74120	Pectinesterase 22 (Precursor) GN=F18C1.11 OS=Arabidopsis thaliana (Mouse-ear cress) PE=3 SV=1	PREDICTED: putative pectinesterase/pectinesterase inhibitor 22 [Solanum lycopersicum]	1.60956	1.20426	1.7353	3.45668	3.92276	3.57347	4.47449e-10	1.30472	up
Lsat_1_v5_gn_8_27020	U-box domain-containing protein 43 GN=PUB43 OS=Arabidopsis thaliana (Mouse-ear cress) PE=2 SV=1	PREDICTED: U-box domain-containing protein 44-like [Cicer arietinum]	2.11376	2.12398	2.15193	5.09683	4.82951	4.98414	1.35829e-30	1.30488	up
Lsat_1_v5_gn_7_16100	ATP synthase gamma chain, chloroplastic (Precursor) GN=ATPC OS=Nicotiana tabacum (Common tobacco) PE=1 SV=1	PREDICTED: ATP synthase gamma chain, chloroplastic [Pyrus x bretschneideri]	195.069	190.618	195.386	440.508	457.16	442.428	4.57989e-116	1.30508	up
Lsat_1_v5_gn_1_102140	TMV resistance protein N GN=N OS=Nicotiana glutinosa (Tobacco) PE=1 SV=1	TIR-NBS-LRR resistance-like protein RGC151 [Helianthus annuus]	1.14626	1.28422	1.24955	2.7489	3.32614	3.31755	1.13844e-15	1.30536	up
Lsat_1_v5_gn_3_34861	Callose synthase 7 GN=F12K11.17 OS=Arabidopsis thaliana (Mouse-ear cress) PE=3 SV=3	PREDICTED: callose synthase 7-like [Solanum tuberosum]	1.27365	1.11303	0.954676	2.8251	2.11677	2.74614	1.33625e-13	1.30572	up
Lsat_1_v5_gn_8_160040	--	unnamed protein product [Coffea canephora]	4.12198	4.33415	4.56589	10.8644	9.78583	9.61023	1.29695e-16	1.30587	up
Lsat_1_v5_gn_8_132400	--	unnamed protein product [Coffea canephora]	1.31339	1.46318	1.57638	3.35117	3.92602	3.40356	2.05352e-12	1.30601	up
Lsat_1_v5_gn_4_172320	--	--	2.89573	1.75977	2.30395	5.22773	5.5562	6.24807	2.38733e-07	1.30624	up
Lactuca_sativa_newGene_2132	Retrovirus-related Pol polyprotein from transposon RE1 OS=Arabidopsis thaliana OX=3702 GN=RE1 PE=2 SV=1	putative EXS [Helianthus annuus]	1.12975	1.3418	1.10685	3.27634	2.29685	3.22812	8.45768e-15	1.30679	up
Lsat_1_v5_gn_5_148441	Probable membrane-associated kinase regulator 1 GN=MAKR1 OS=Arabidopsis thaliana (Mouse-ear cress) PE=1 SV=1	hypothetical protein JCGZ_02146 [Jatropha curcas]	3.66333	3.81083	3.54434	8.71621	8.17198	8.89428	5.08716e-22	1.30694	up
Lsat_1_v5_gn_3_100281	Homeobox-leucine zipper protein ATHB-13 GN=ATHB-13 OS=Arabidopsis thaliana (Mouse-ear cress) PE=2 SV=2	PREDICTED: homeobox-leucine zipper protein ATHB-13-like [Nelumbo nucifera]	1.73838	2.23457	2.70757	4.93208	5.07032	6.40408	1.40017e-09	1.30718	up
Lsat_1_v5_gn_1_14320	Two-component response regulator-like PRR1 OS=Oryza sativa subsp. japonica (Rice) PE=2 SV=2	timing of cab expression 1-like [Chrysanthemum seticuspe f. boreale]	10.5308	11.1334	11.2151	26.7814	25.9676	23.5761	8.0044e-47	1.3075	up
Lsat_1_v5_gn_2_99021	Serine carboxypeptidase-like 51 (Precursor) GN=SCPL51 OS=Arabidopsis thaliana (Mouse-ear cress) PE=2 SV=2	PREDICTED: serine carboxypeptidase-like 51-like, partial [Solanum tuberosum]	1.80494	1.98376	2.27713	5.12726	4.16316	5.17456	4.97001e-13	1.30822	up
Lsat_1_v5_gn_0_30021	Uncharacterized protein At3g27210 GN=Y-2 OS=Arabidopsis thaliana (Mouse-ear cress) PE=1 SV=1	Uncharacterized protein isoform 1 [Theobroma cacao]	2.02418	1.86129	2.86062	5.04483	5.90544	5.77388	3.22525e-07	1.30835	up
Lsat_1_v5_gn_8_115201	Probable metal-nicotianamine transporter YSL7 GN=YSL7 OS=Arabidopsis thaliana (Mouse-ear cress) PE=2 SV=1	PREDICTED: probable metal-nicotianamine transporter YSL7-like [Solanum tuberosum]	4.00267	3.61131	4.77229	8.57551	8.98968	11.7551	1.46765e-16	1.31016	up
Lactuca_sativa_newGene_6326	MLO-like protein 13 OS=Arabidopsis thaliana OX=3702 GN=MLO13 PE=2 SV=1	MLO-like protein 13 isoform X1 [Lactuca sativa]	0.911094	0.757732	0.593123	1.94436	1.93365	1.69613	1.5726e-06	1.31391	up
Lsat_1_v5_gn_8_87260	--	PREDICTED: uncharacterized protein LOC100245695 [Vitis vinifera]	1.47864	1.59068	1.5663	4.46326	3.44	3.29433	5.94419e-10	1.31418	up
Lsat_1_v5_gn_2_47620	Adenosylhomocysteinase 1 GN=dl3010w OS=Arabidopsis thaliana (Mouse-ear cress) PE=1 SV=1	S-adenosyl-L-homocysteine hydrolase [Chrysanthemum x morifolium]	13.5578	14.7044	15.2525	32.8472	33.4296	35.1221	2.4237e-62	1.3143	up
Lsat_1_v5_gn_3_76181	Laccase-11 (Precursor) OS=Arabidopsis thaliana (Mouse-ear cress) PE=2 SV=1	PREDICTED: laccase-11-like [Sesamum indicum]	2.18513	2.89869	3.02575	5.40789	7.32844	6.7013	4.78205e-13	1.3145	up
Lsat_1_v5_gn_7_33421	--	--	16.6536	12.601	16.9073	34.9342	40.8437	34.8367	9.58817e-21	1.31491	up
Lsat_1_v5_gn_1_96600	Probable leucine-rich repeat receptor-like protein kinase At5g49770 (Precursor) GN=At5g49770 OS=Arabidopsis thaliana (Mouse-ear cress) PE=2 SV=1	PREDICTED: probable leucine-rich repeat receptor-like protein kinase At5g49770-like [Glycine max]	0.524491	1.1601	0.956786	2.30967	1.57537	1.63966	7.90856e-09	1.3173	up
Lactuca_sativa_newGene_3744	Putative receptor-like protein kinase At5g39000 OS=Arabidopsis thaliana OX=3702 GN=At5g39000 PE=3 SV=1	uncharacterized protein LOC111914158 isoform X1 [Lactuca sativa]	0.239332	0.469037	0.418424	0.793688	1.72899	0.636315	0.00257438	1.31779	up
Lsat_1_v5_gn_7_104060	Early nodulin-like protein 2 (Precursor) GN=At4g27520 OS=Arabidopsis thaliana (Mouse-ear cress) PE=1 SV=1	PREDICTED: early nodulin-like protein 2 [Solanum lycopersicum]	164.769	190.294	184.248	397.317	435.165	423.43	3.82616e-79	1.31821	up
Lsat_1_v5_gn_1_3701	Protein EXORDIUM (Precursor) GN=EXO OS=Arabidopsis thaliana (Mouse-ear cress) PE=2 SV=1	PREDICTED: protein EXORDIUM [Vitis vinifera]	31.4768	36.2064	32.2556	74.7897	76.8091	81.6954	8.6118e-59	1.31881	up
Lsat_1_v5_gn_8_70441	Copper transporter 5 GN=COPT5 OS=Arabidopsis thaliana (Mouse-ear cress) PE=1 SV=1	PREDICTED: copper transporter 5 [Sesamum indicum]	10.2755	5.41126	5.53698	16.1556	16.3011	13.9563	5.81302e-11	1.31904	up
Lsat_1_v5_gn_5_90580	Adenylate kinase 5, chloroplastic (Precursor) GN=At5g35170 OS=Arabidopsis thaliana (Mouse-ear cress) PE=1 SV=1	PREDICTED: adenylate kinase 5, chloroplastic isoform X1 [Sesamum indicum]	10.1246	11.313	10.7075	26.001	24.4861	24.641	2.03942e-57	1.32009	up
Lsat_1_v5_gn_2_11881	Phosphomethylethanolamine N-methyltransferase OS=Arabidopsis thaliana (Mouse-ear cress) PE=2 SV=2	phosphoethanolamine N-methyltransferase [Aster tripolium]	84.4182	94.2377	91.627	213.028	216.758	200.494	2.4266e-95	1.32107	up
Lsat_1_v5_gn_3_104980	--	hypothetical protein VITISV_007636 [Vitis vinifera]	1.0805	1.39914	0.921915	2.90523	2.95199	2.47589	9.09793e-11	1.32133	up
Lsat_1_v5_gn_3_14300	Embryogenesis-associated protein EMB8 GN=EMB8 OS=Picea glauca (White spruce) PE=2 SV=1	PREDICTED: embryogenesis-associated protein EMB8-like [Malus domestica]	14.6967	13.8731	13.7637	30.8856	32.8946	35.4589	3.84939e-46	1.32151	up
Lsat_1_v5_gn_7_90441	Phosphatidylinositol/phosphatidylcholine transfer protein SFH12 GN=SFH12 OS=Arabidopsis thaliana (Mouse-ear cress) PE=2 SV=1	unnamed protein product [Coffea canephora]	5.58144	7.2555	7.71468	15.4345	17.4769	15.8036	1.53775e-25	1.32201	up
Lsat_1_v5_gn_5_71000	Laccase-17 (Precursor) GN=LAC17 OS=Arabidopsis thaliana (Mouse-ear cress) PE=2 SV=1	PREDICTED: laccase-17-like [Sesamum indicum]	2.49924	3.42063	3.11387	7.2249	6.96546	7.34844	3.75991e-19	1.32311	up
Lsat_1_v5_gn_7_10141	Transcription factor UNE10 GN=F6N15.11 OS=Arabidopsis thaliana (Mouse-ear cress) PE=2 SV=1	Basic helix-loop-helix DNA-binding superfamily protein isoform 1 [Theobroma cacao]	14.5194	14.1787	12.6058	30.2792	31.3027	31.0675	4.81407e-59	1.32341	up
Lsat_1_v5_gn_0_46360	--	PREDICTED: uncharacterized protein LOC105177426 isoform X2 [Sesamum indicum]	1.47566	1.72823	2.13202	4.06713	4.8703	4.05982	1.54598e-06	1.32363	up
Lsat_1_v5_gn_5_13101	Haloacid dehalogenase-like hydrolase domain-containing protein At3g48420 (Precursor) GN=At3g48420 OS=Arabidopsis thaliana (Mouse-ear cress) PE=2 SV=1	hypothetical protein CISIN_1g020874mg [Citrus sinensis]	58.9758	55.0385	56.8437	131.759	138.553	129.659	1.40918e-74	1.32405	up
Lsat_1_v5_gn_0_35680	Steroid 5-alpha-reductase DET2 GN=DET2 OS=Gossypium hirsutum (Upland cotton) PE=1 SV=1	PREDICTED: very-long-chain enoyl-CoA reductase-like [Nicotiana tomentosiformis]	0.785322	0.246795	0.736	2.35986	1.68761	1.25911	0.0022973	1.32496	up
Lsat_1_v5_gn_2_100441	Uncharacterized membrane protein At1g06890 GN=At1g06890 OS=Arabidopsis thaliana (Mouse-ear cress) PE=1 SV=1	PREDICTED: uncharacterized membrane protein At1g06890-like [Populus euphratica]	2.02629	1.22773	1.24526	3.95169	3.38701	3.93612	1.50694e-08	1.32513	up
Lsat_1_v5_gn_8_163140	Germin-like protein subfamily 1 member 1 (Precursor) GN=GLP7 OS=Arabidopsis thaliana (Mouse-ear cress) PE=2 SV=2	unnamed protein product [Vitis vinifera]	2.56217	2.56621	4.768	8.35922	8.92085	7.52802	2.28649e-07	1.32543	up
Lsat_1_v5_gn_4_85341	Germin-like protein subfamily 3 member 4 (Precursor) GN=At5g61750 OS=Arabidopsis thaliana (Mouse-ear cress) PE=2 SV=1	unnamed protein product [Coffea canephora]	1.50473	1.72828	2.59097	4.83781	4.47736	5.47761	4.17675e-07	1.32561	up
Lsat_1_v5_gn_0_7581	Probable ubiquitin-conjugating enzyme E2 25 GN=UBC25 OS=Arabidopsis thaliana (Mouse-ear cress) PE=2 SV=1	PREDICTED: probable ubiquitin-conjugating enzyme E2 25 [Prunus mume]	0.605325	0.93348	0.571394	1.79972	2.04189	1.47162	7.7985e-07	1.32617	up
Lactuca_sativa_newGene_6548	Embryogenesis-associated protein EMB8 OS=Picea glauca OX=3330 GN=EMB8 PE=2 SV=1	embryogenesis-associated protein EMB8-like [Lactuca sativa]	9.18208	11.3013	11.0381	24.0434	24.7556	25.5588	1.25556e-42	1.32791	up
Lactuca_sativa_newGene_1222	--	--	3.54755	2.6336	3.31504	7.9892	7.44259	7.899	2.26922e-09	1.328	up
Lsat_1_v5_gn_6_81281	Probable transcription factor KAN2 GN=KAN2 OS=Arabidopsis thaliana (Mouse-ear cress) PE=2 SV=1	hypothetical protein PHAVU_002G137300g [Phaseolus vulgaris]	0.525046	0.832355	0.421628	1.31237	1.96156	1.48188	0.000224751	1.32924	up
Lsat_1_v5_gn_3_84881	Homeobox-leucine zipper protein HAT22 GN=HAT22 OS=Arabidopsis thaliana (Mouse-ear cress) PE=1 SV=1	PREDICTED: homeobox-leucine zipper protein HAT22-like [Nicotiana sylvestris]	4.75331	4.29357	4.53337	9.99992	9.96577	10.8405	5.10338e-26	1.32944	up
Lsat_1_v5_gn_4_74461	L-ascorbate oxidase (Precursor) OS=Cucumis sativus (Cucumber) PE=1 SV=1	PREDICTED: L-ascorbate oxidase-like [Solanum tuberosum]	1.62113	1.95707	2.13233	4.66003	4.45466	4.55099	3.89247e-16	1.33078	up
Lsat_1_v5_gn_9_48361	PsbP domain-containing protein 3, chloroplastic (Precursor) GN=PPD3 OS=Arabidopsis thaliana (Mouse-ear cress) PE=1 SV=2	PREDICTED: psbP domain-containing protein 3, chloroplastic [Vitis vinifera]	17.1593	17.4052	16.216	39.2974	42.3305	37.3808	3.92199e-43	1.33094	up
Lsat_1_v5_gn_2_126100	Protein NRT1/ PTR FAMILY 5.1 GN=NPF5.1 OS=Arabidopsis thaliana (Mouse-ear cress) PE=2 SV=2	PREDICTED: protein NRT1/ PTR FAMILY 5.1 isoform X1 [Vitis vinifera]	3.58796	4.13012	3.84953	8.4018	9.76968	9.22499	4.54411e-25	1.33097	up
Lsat_1_v5_gn_2_49201	Ras-related protein RABA5d GN=RABA5D OS=Arabidopsis thaliana (Mouse-ear cress) PE=1 SV=1	putative RAB11G, partial [Taraxacum brevicorniculatum]	15.0657	9.06528	11.0657	27.4034	30.1233	27.5431	5.889e-14	1.33136	up
Lsat_1_v5_gn_7_84461	--	unnamed protein product [Coffea canephora]	6.0987	5.61392	6.23823	13.3129	13.8674	15.4686	1.91175e-30	1.33244	up
Lsat_1_v5_gn_2_92861	Protein NRT1/ PTR FAMILY 5.8 GN=NPF5.8 OS=Arabidopsis thaliana (Mouse-ear cress) PE=2 SV=1	unnamed protein product [Vitis vinifera]	0.832682	0.905834	1.02628	3.03412	1.87841	2.02337	2.16874e-07	1.33252	up
Lsat_1_v5_gn_4_9761	Intracellular ribonuclease LX (Precursor) GN=RNALX OS=Solanum lycopersicum (Tomato) PE=1 SV=2	ribonuclease [Zinnia violacea]	3.82584	2.58749	3.07495	7.60465	8.82369	6.80342	3.08714e-10	1.3329	up
Lsat_1_v5_gn_6_10100	Protein BRANCHLESS TRICHOME GN=BLT OS=Arabidopsis thaliana (Mouse-ear cress) PE=1 SV=1	PREDICTED: protein BRANCHLESS TRICHOME [Sesamum indicum]	3.85705	4.07201	3.32744	8.57817	11.1821	7.57481	5.47934e-12	1.33499	up
Lsat_1_v5_gn_8_155280	Probable polygalacturonase At1g80170 (Precursor) GN=At1g80170 OS=Arabidopsis thaliana (Mouse-ear cress) PE=1 SV=1	PREDICTED: probable polygalacturonase At1g80170 [Sesamum indicum]	0.285126	0.375749	0.427572	0.956771	1.07224	0.901697	7.98209e-05	1.33553	up
Lsat_1_v5_gn_8_141241	Phosphoenolpyruvate carboxylase GN=PPC OS=Nicotiana tabacum (Common tobacco) PE=1 SV=1	phosphoenolpyruvate carboxylase [Manihot esculenta subsp. flabellifolia]	0.495181	0.484026	0.209188	0.86312	1.36404	0.940813	0.000134276	1.33602	up
Lsat_1_v5_gn_2_44720	Transcription factor FAMA GN=MUJ8.4 OS=Arabidopsis thaliana (Mouse-ear cress) PE=1 SV=1	unnamed protein product [Coffea canephora]	1.81487	1.74806	2.19443	4.66698	4.86217	4.31938	2.3805e-14	1.33779	up
Lsat_1_v5_gn_1_15100	Dof zinc finger protein DOF5.4 GN=MAE1.9 OS=Arabidopsis thaliana (Mouse-ear cress) PE=2 SV=2	PREDICTED: dof zinc finger protein DOF5.4 [Vitis vinifera]	1.79871	1.49784	1.32509	4.56197	3.38213	3.53757	5.00389e-08	1.33841	up
Lsat_1_v5_gn_1_110041	Transcription factor bHLH130 GN=T24P15.19 OS=Arabidopsis thaliana (Mouse-ear cress) PE=1 SV=1	PREDICTED: transcription factor bHLH130-like [Solanum lycopersicum]	4.75461	6.59229	6.38378	13.7508	13.8077	15.1279	4.00874e-21	1.33952	up
Lsat_1_v5_gn_4_143441	Receptor-like cytosolic serine/threonine-protein kinase RBK1 GN=RBK1 OS=Arabidopsis thaliana (Mouse-ear cress) PE=1 SV=1	hypothetical protein MIMGU_mgv1a005069mg [Erythranthe guttata]	0.588038	0.946241	0.732834	2.23912	2.61125	1.18259	2.08245e-05	1.34131	up
Lsat_1_v5_gn_3_12921	Cellulose synthase-like protein G2 OS=Arabidopsis thaliana (Mouse-ear cress) PE=2 SV=1	PREDICTED: cellulose synthase-like protein G3 [Vitis vinifera]	4.00617	3.37041	4.25178	9.47112	8.83629	9.33576	3.1822e-27	1.34135	up
Lsat_1_v5_gn_0_36880	Indole-3-acetate O-methyltransferase 1 GN=IAMT1 OS=Arabidopsis thaliana (Mouse-ear cress) PE=1 SV=1	PREDICTED: indole-3-acetate O-methyltransferase 1-like [Nicotiana tomentosiformis]	0.394346	0.455883	0.602593	1.00401	1.46764	1.51806	0.000108463	1.34145	up
Lsat_1_v5_gn_6_68281	Type I inositol 1,4,5-trisphosphate 5-phosphatase 2 GN=T6K21.190 OS=Arabidopsis thaliana (Mouse-ear cress) PE=1 SV=2	PREDICTED: type I inositol 1,4,5-trisphosphate 5-phosphatase 2 isoform X2 [Vitis vinifera]	3.27372	3.42669	2.96469	7.52819	7.3165	8.40383	4.50667e-23	1.34166	up
Lsat_1_v5_gn_8_13541	--	PREDICTED: uncharacterized protein LOC103332888 [Prunus mume]	3.74445	4.36697	3.64412	9.43588	9.39278	9.86977	4.83771e-13	1.34454	up
Lsat_1_v5_gn_4_140321	Shikimate dehydrogenase (Precursor) GN=EMB3004 OS=Arabidopsis thaliana (Mouse-ear cress) PE=1 SV=1	PREDICTED: bifunctional 3-dehydroquinate dehydratase/shikimate dehydrogenase, chloroplastic isoform X1 [Vitis vinifera]	7.3306	5.73151	6.81417	16.2333	16.1837	15.3325	1.50808e-27	1.34615	up
Lsat_1_v5_gn_7_89860	Protein TIC 62, chloroplastic (Precursor) GN=TIC62 OS=Arabidopsis thaliana (Mouse-ear cress) PE=1 SV=1	PREDICTED: protein TIC 62, chloroplastic isoform X4 [Nicotiana sylvestris]	33.1855	39.7704	37.1116	85.4331	89.1749	87.0463	1.69333e-75	1.3469	up
Lsat_1_v5_gn_9_10540	Probable serine/threonine protein kinase IRE {ECO:0000305} OS=Arabidopsis thaliana (Mouse-ear cress) PE=2 SV=1	unnamed protein product [Coffea canephora]	0.545258	0.323823	0.295066	1.34563	0.809038	1.18902	8.39655e-05	1.347	up
Lsat_1_v5_gn_6_74860	(R,S)-reticuline 7-O-methyltransferase GN=PSOMT1 OS=Papaver somniferum (Opium poppy) PE=1 SV=1	PREDICTED: (R,S)-reticuline 7-O-methyltransferase [Vitis vinifera]	5.19203	4.36069	4.54438	13.5735	6.75454	14.372	3.10145e-10	1.34784	up
Lsat_1_v5_gn_8_154380	Probable pectate lyase 5 (Precursor) GN=At1g67750 OS=Arabidopsis thaliana (Mouse-ear cress) PE=2 SV=2	PREDICTED: probable pectate lyase 5 [Sesamum indicum]	26.6543	28.0697	27.9487	64.7384	66.8418	65.0108	9.1132e-96	1.34796	up
Lsat_1_v5_gn_4_148140	TMV resistance protein N GN=N OS=Nicotiana glutinosa (Tobacco) PE=1 SV=1	unnamed protein product [Coffea canephora]	0.486175	0.3706	0.336751	0.859547	1.18944	0.944822	5.40284e-08	1.34804	up
Lsat_1_v5_gn_4_126721	Transcription factor HEC1 GN=K21H1.2 OS=Arabidopsis thaliana (Mouse-ear cress) PE=1 SV=1	unnamed protein product [Coffea canephora]	0.344561	0.443944	0.55358	1.51631	1.16339	1.12178	0.000231849	1.34816	up
Lsat_1_v5_gn_8_32880	Wall-associated receptor kinase 2 (Precursor) GN=WAK2 OS=Arabidopsis thaliana (Mouse-ear cress) PE=1 SV=1	Wall-associated kinase 2, putative [Theobroma cacao]	1.11146	1.19248	1.07781	3.03331	2.41178	3.05178	9.66857e-13	1.34827	up
Lsat_1_v5_gn_7_68021	Basic 7S globulin low kDa subunit (Precursor) GN=BG OS=Glycine max (Soybean) PE=1 SV=2	hypothetical protein JCGZ_02110 [Jatropha curcas]	29.4586	30.314	31.3747	71.243	72.3225	73.2672	5.30474e-101	1.34829	up
Lsat_1_v5_gn_1_56861	--	PREDICTED: uncharacterized protein LOC100259819 [Vitis vinifera]	0.204398	0.715022	0.6413	2.42429	1.34842	1.09676	0.00196259	1.34852	up
Lsat_1_v5_gn_8_114401	TMV resistance protein N GN=N OS=Nicotiana glutinosa (Tobacco) PE=1 SV=1	TIR-NBS-LRR resistance-like protein RGC151 [Helianthus annuus]	1.43553	1.38203	1.24205	3.02364	3.32007	3.38128	3.17573e-20	1.35036	up
Lsat_1_v5_gn_6_104501	Protein EXORDIUM (Precursor) GN=EXO OS=Arabidopsis thaliana (Mouse-ear cress) PE=2 SV=1	phosphate-responsive family protein [Populus trichocarpa]	2.00583	3.30883	2.44058	5.7887	5.6784	8.03254	6.45293e-09	1.3504	up
Lsat_1_v5_gn_8_143701	R-linalool synthase QH1, chloroplastic (Precursor; Fragment) GN=QH1 OS=Artemisia annua (Sweet wormwood) PE=1 SV=1	beta-myrcene synthase [Artemisia annua]	6.94355	9.0414	8.08512	20.871	17.834	19.085	8.33337e-33	1.35078	up
Lsat_1_v5_gn_8_39240	--	PREDICTED: biorientation of chromosomes in cell division protein 1-like 1 [Solanum lycopersicum]	11.6087	11.4938	11.7179	27.0538	29.3556	26.4655	7.65182e-42	1.35205	up
Lsat_1_v5_gn_3_29480	Glyceraldehyde-3-phosphate dehydrogenase GAPC2, cytosolic GN=T6J4.17 OS=Arabidopsis thaliana (Mouse-ear cress) PE=1 SV=1	cytosolic glyceraldehyde-3-phosphate dehydrogenase [Carthamus tinctorius]	4.87617	5.11843	3.88713	10.1446	11.0659	12.4551	2.23858e-17	1.35226	up
Lsat_1_v5_gn_5_9141	Serine/threonine-protein kinase BLUS1 GN=BLUS1 OS=Arabidopsis thaliana (Mouse-ear cress) PE=1 SV=1	PREDICTED: STE20/SPS1-related proline-alanine-rich protein kinase [Nicotiana tomentosiformis]	0.232862	0.364962	0.539862	0.953947	1.12653	1.07442	7.73207e-05	1.35231	up
Lsat_1_v5_gn_8_150181	Putative F-box protein At1g67623 GN=At1g67623 OS=Arabidopsis thaliana (Mouse-ear cress) PE=3 SV=1	PREDICTED: uncharacterized protein LOC100267906 [Vitis vinifera]	4.87377	3.61893	4.05689	11.9037	9.51776	10.7558	2.47997e-15	1.35259	up
Lsat_1_v5_gn_4_127080	Ethylene-responsive transcription factor ERF010 GN=ERF010 OS=Arabidopsis thaliana (Mouse-ear cress) PE=2 SV=1	DREB5-like protein [Cichorium intybus]	3.67729	2.71826	1.52582	7.66178	7.50073	5.40491	5.25e-06	1.35259	up
Lsat_1_v5_gn_2_115021	G-type lectin S-receptor-like serine/threonine-protein kinase At4g27290 (Precursor) GN=At4g27290 OS=Arabidopsis thaliana (Mouse-ear cress) PE=3 SV=4	S-locus protein kinase [Populus trichocarpa]	0.413331	0.616949	0.479617	1.42186	1.39557	1.04982	4.22733e-07	1.35358	up
Lsat_1_v5_gn_6_115720	TPR repeat-containing thioredoxin TTL4 GN=TTL4 OS=Arabidopsis thaliana (Mouse-ear cress) PE=2 SV=1	PREDICTED: uncharacterized protein LOC100805760 isoform 1 [Glycine max]	7.35249	8.85919	8.79179	19.7627	19.812	19.8997	1.20412e-56	1.354	up
Lsat_1_v5_gn_3_95961	--	--	17.5018	18.5382	16.3622	40.1602	44.2486	42.4207	3.92206e-23	1.35423	up
Lsat_1_v5_gn_1_120420	GDSL esterase/lipase At5g45950 (Precursor) GN=At5g45950 OS=Arabidopsis thaliana (Mouse-ear cress) PE=2 SV=1	unnamed protein product [Coffea canephora]	12.7569	14.5021	13.7658	30.881	32.218	35.4527	2.09415e-42	1.35428	up
Lsat_1_v5_gn_3_14780	Alcohol dehydrogenase-like 3 GN=At1g32780 OS=Arabidopsis thaliana (Mouse-ear cress) PE=2 SV=1	unnamed protein product [Coffea canephora]	1.32748	0.977642	0.925462	3.18158	2.38321	2.64334	1.53074e-07	1.35483	up
Lsat_1_v5_gn_1_118280	Serine carboxypeptidase-like 3 (Precursor) GN=SCPL3 OS=Arabidopsis thaliana (Mouse-ear cress) PE=2 SV=1	PREDICTED: serine carboxypeptidase-like 18-like isoform X1 [Solanum tuberosum]	20.0087	21.5006	22.3577	53.8246	50.1619	49.3204	7.80418e-75	1.35628	up
Lsat_1_v5_gn_8_121301	Probable serine/threonine-protein kinase Cx32, chloroplastic (Precursor) GN=At4g35600 OS=Arabidopsis thaliana (Mouse-ear cress) PE=1 SV=2	PREDICTED: probable serine/threonine-protein kinase Cx32, chloroplastic-like [Solanum tuberosum]	0.672221	1.10131	0.625306	2.37505	1.67121	2.16196	2.36333e-06	1.3566	up
Lsat_1_v5_gn_3_119200	Inorganic phosphate transporter 1-4 GN=T7F6.11 OS=Arabidopsis thaliana (Mouse-ear cress) PE=1 SV=1	phosphate transporter 1 [Chrysanthemum x morifolium]	1.49535	1.30459	0.766223	2.86518	3.00191	3.07857	1.12044e-08	1.35715	up
Lsat_1_v5_gn_4_87180	Cinnamoyl-CoA reductase 1 GN=T24D18.5 OS=Arabidopsis thaliana (Mouse-ear cress) PE=1 SV=1	Bifunctional dihydroflavonol 4-reductase/flavanone 4-reductase [Morus notabilis]	7.2729	8.9588	9.04489	18.569	19.5432	23.1167	9.40942e-29	1.3579	up
Lsat_1_v5_gn_2_84240	Cyclin-dependent kinase inhibitor 7 GN=F14J22.14 OS=Arabidopsis thaliana (Mouse-ear cress) PE=1 SV=2	unnamed protein product [Vitis vinifera]	2.66135	2.56365	2.26285	6.39124	7.16191	5.12834	2.59901e-11	1.35823	up
Lsat_1_v5_gn_6_89400	Lon protease homolog 2, peroxisomal {ECO:0000255|HAMAP-Rule:MF_03121} OS=Spinacia oleracea (Spinach) PE=2 SV=2	PREDICTED: lon protease homolog 2, peroxisomal [Sesamum indicum]	15.8107	15.4262	15.5063	37.0942	37.4207	37.1196	1.99085e-97	1.35839	up
Lsat_1_v5_gn_3_83381	Uncharacterized protein At5g65660 GN=At5g65660 OS=Arabidopsis thaliana (Mouse-ear cress) PE=2 SV=1	conserved hypothetical protein [Ricinus communis]	1.52924	0.776218	0.58699	3.50265	2.50412	2.24028	0.000492686	1.35887	up
Lsat_1_v5_gn_3_32820	BTB/POZ domain-containing protein At3g19850 GN=At3g19850 OS=Arabidopsis thaliana (Mouse-ear cress) PE=2 SV=1	PREDICTED: BTB/POZ domain-containing protein At3g19850-like [Sesamum indicum]	29.777	33.5857	34.5746	75.1941	77.8312	81.957	1.15896e-77	1.3591	up
Lsat_1_v5_gn_5_9201	4-coumarate--CoA ligase 1 GN=4CL1 OS=Nicotiana tabacum (Common tobacco) PE=2 SV=1	4-coumarate: coenzyme A ligase [Cynara cardunculus var. scolymus]	33.8231	32.3457	34.2582	81.6698	80.5675	78.67	5.1997e-96	1.35993	up
Lsat_1_v5_gn_2_20080	Probable cyclic nucleotide-gated ion channel 20, chloroplastic (Precursor) GN=MKP6.28 OS=Arabidopsis thaliana (Mouse-ear cress) PE=2 SV=1	PREDICTED: probable cyclic nucleotide-gated ion channel 20, chloroplastic-like isoform X1 [Solanum tuberosum]	3.38	4.49849	4.17278	10.7297	9.28533	10.103	4.05744e-26	1.36101	up
Lsat_1_v5_gn_4_7920	Microtubule-associated protein TORTIFOLIA1 GN=T24A18.10 OS=Arabidopsis thaliana (Mouse-ear cress) PE=1 SV=2	PREDICTED: microtubule-associated protein TORTIFOLIA1-like [Nelumbo nucifera]	11.0058	7.86573	8.66642	23.1208	22.3069	20.9825	2.10426e-26	1.36245	up
Lactuca_sativa_newGene_1436	--	uncharacterized protein LOC111910713 [Lactuca sativa]	0.366505	0.622172	0.707007	1.59999	1.34841	1.83195	9.06799e-05	1.36293	up
Lsat_1_v5_gn_9_85240	Peroxidase N1 (Precursor) OS=Nicotiana tabacum (Common tobacco) PE=1 SV=1	peroxidase [Artemisia annua]	15.7775	14.8695	15.7967	35.8364	39.9456	36.3616	1.83456e-47	1.36321	up
Lsat_1_v5_gn_5_109341	--	rhomboid protein Hedne_RBL10 [Hedera nepalensis]	2.70774	2.99135	2.95003	7.24344	7.17033	6.99887	2.45621e-19	1.36389	up
Lsat_1_v5_gn_1_24721	Zeaxanthin epoxidase, chloroplastic (Precursor) GN=At5g67030 OS=Arabidopsis thaliana (Mouse-ear cress) PE=1 SV=1	PREDICTED: zeaxanthin epoxidase, chloroplastic-like isoform X2 [Prunus mume]	0.881666	0.808176	1.04794	2.55669	2.19413	2.33323	8.63763e-08	1.36445	up
Lsat_1_v5_gn_2_95461	Arogenate dehydratase/prephenate dehydratase 6, chloroplastic (Precursor) GN=T23G18.10 OS=Arabidopsis thaliana (Mouse-ear cress) PE=1 SV=1	PREDICTED: arogenate dehydratase/prephenate dehydratase 6, chloroplastic-like [Nicotiana tomentosiformis]	30.2652	32.5806	34.1097	76.5216	76.8184	80.3233	2.68594e-86	1.36534	up
Lsat_1_v5_gn_8_92780	F-box/kelch-repeat protein SKIP25 GN=SKIP25 OS=Arabidopsis thaliana (Mouse-ear cress) PE=1 SV=1	PREDICTED: F-box/kelch-repeat protein SKIP25-like [Sesamum indicum]	1.14684	1.79788	1.76104	3.2424	3.5908	5.40876	3.15113e-07	1.36548	up
Lsat_1_v5_gn_4_31741	CBL-interacting serine/threonine-protein kinase 9 OS=Arabidopsis thaliana (Mouse-ear cress) PE=1 SV=2	unnamed protein product [Coffea canephora]	7.35778	7.70877	8.75038	18.986	20.3006	18.4914	6.31985e-39	1.36581	up
Lsat_1_v5_gn_8_102240	Pentatricopeptide repeat-containing protein At3g57430, chloroplastic (Precursor) GN=PCMP-H81 OS=Arabidopsis thaliana (Mouse-ear cress) PE=2 SV=2	PREDICTED: pentatricopeptide repeat-containing protein At3g57430, chloroplastic [Vitis vinifera]	2.22982	2.43799	1.788	5.07016	5.51505	5.20324	5.65436e-19	1.3665	up
Lsat_1_v5_gn_8_3980	Transcription repressor OFP4 GN=OFP4 OS=Arabidopsis thaliana (Mouse-ear cress) PE=1 SV=1	hypothetical protein PRUPE_ppa026602mg [Prunus persica]	4.44525	1.91014	5.37726	10.0454	13.4658	9.1315	8.63875e-05	1.36691	up
Lsat_1_v5_gn_8_42261	Putative zinc finger protein At1g68190 GN=At1g68190 OS=Arabidopsis thaliana (Mouse-ear cress) PE=2 SV=1	PREDICTED: putative zinc finger protein At1g68190 isoform X2 [Vitis vinifera]	18.6455	14.2954	13.1963	37.2312	36.7273	40.0833	1.86381e-24	1.36741	up
Lsat_1_v5_gn_6_82740	Hyoscyamine 6-dioxygenase GN=H6H OS=Hyoscyamus niger (Black henbane) PE=1 SV=1	hypothetical protein POPTR_0011s15310g [Populus trichocarpa]	0	0.104646	0	8.31228	8.34845	7.30251	0.00711901	1.36927	up
Lsat_1_v5_gn_1_83140	Disease resistance protein At4g27190 GN=At4g27190 OS=Arabidopsis thaliana (Mouse-ear cress) PE=2 SV=1	JHL06P13.14 [Jatropha curcas]	0.415505	0.453624	0.46785	1.66685	0.986139	1.2013	7.62998e-11	1.36974	up
Lsat_1_v5_gn_4_101160	--	PREDICTED: uncharacterized protein LOC102626236 isoform X1 [Citrus sinensis]	39.4017	33.8396	40.5006	92.773	95.619	87.8522	4.94924e-45	1.3698	up
Lsat_1_v5_gn_2_135961	Zinc finger protein CONSTANS-LIKE 5 GN=COL5 OS=Arabidopsis thaliana (Mouse-ear cress) PE=2 SV=2	ChNRRa [Chrysanthemum x morifolium]	8.55951	9.91682	9.68576	21.299	22.7554	23.7806	2.03519e-42	1.3698	up
Lsat_1_v5_gn_6_40461	--	PREDICTED: CMP-N-acetylneuraminate-beta-galactosamide-alpha-2,3-sialyltransferase 1 isoform X1 [Nicotiana tomentosiformis]	4.38558	3.41622	4.1031	8.85844	10.4569	10.0635	9.04619e-17	1.36988	up
Lsat_1_v5_gn_6_16401	CASP-like protein 1E2 OS=Vitis vinifera (Grape) PE=2 SV=1	PREDICTED: CASP-like protein VIT_05s0020g01820 [Malus domestica]	19.9475	12.3843	15.7008	39.8096	42.1221	36.9453	1.7658e-16	1.3701	up
Lsat_1_v5_gn_5_164480	Thioredoxin-like 3-1, chloroplastic (Precursor) GN=WCRKC1 OS=Arabidopsis thaliana (Mouse-ear cress) PE=2 SV=3	PREDICTED: thioredoxin-like 3-1, chloroplastic-like [Fragaria vesca subsp. vesca]	13.6536	13.3766	11.9847	29.6518	34.8336	30.9175	1.37487e-29	1.37043	up
Lsat_1_v5_gn_8_126841	Folylpolyglutamate synthase {ECO:0000250|UniProtKB:Q05932, ECO:0000312|EMBL:CAC80839.2} GN=K18J17.17 OS=Arabidopsis thaliana (Mouse-ear cress) PE=1 SV=1	PREDICTED: folylpolyglutamate synthase isoform X2 [Sesamum indicum]	0.481182	0.145916	0.411367	0.882497	1.2123	1.07774	0.00031361	1.37115	up
Lsat_1_v5_gn_4_16061	--	PREDICTED: uncharacterized protein LOC105156363 [Sesamum indicum]	3.46437	2.67404	2.95474	7.153	7.4514	7.91762	1.98048e-15	1.37145	up
Lsat_1_v5_gn_1_86480	Probable receptor-like protein kinase At5g38990 (Precursor) GN=At5g38990 OS=Arabidopsis thaliana (Mouse-ear cress) PE=2 SV=1	PREDICTED: receptor-like protein kinase FERONIA [Vitis vinifera]	1.2866	2.29386	1.70886	4.622	3.84606	4.97177	2.36647e-10	1.37302	up
Lsat_1_v5_gn_8_164760	Ethylene response sensor 1 GN=T20B5.14 OS=Arabidopsis thaliana (Mouse-ear cress) PE=1 SV=1	putative ethylene receptor ERS1 [Lactuca sativa]	12.8714	15.0517	4.42382	32.1611	31.9451	34.7822	0.00122063	1.37338	up
Lsat_1_v5_gn_1_34140	D-glycerate 3-kinase, chloroplastic (Precursor) GN=GLYK OS=Arabidopsis thaliana (Mouse-ear cress) PE=1 SV=2	PREDICTED: D-glycerate 3-kinase, chloroplastic [Pyrus x bretschneideri]	33.5268	31.168	34.1693	80.565	79.289	80.9557	5.62274e-88	1.37469	up
Lsat_1_v5_gn_5_66800	Phospholipase A1-Igamma2, chloroplastic (Precursor) GN=At2g30550 OS=Arabidopsis thaliana (Mouse-ear cress) PE=1 SV=2	PREDICTED: phospholipase A1-Igamma2, chloroplastic [Prunus mume]	0.536932	0.77911	0.497024	1.5045	1.44144	1.86173	3.11853e-06	1.37608	up
Lsat_1_v5_gn_0_15960	Pathogenesis-related protein 5 (Precursor) GN=At1g75040 OS=Arabidopsis thaliana (Mouse-ear cress) PE=1 SV=1	Pathogenesis-related thaumatin superfamily protein [Theobroma cacao]	2.33532	2.1322	2.82669	6.78314	5.55146	6.32363	4.08195e-10	1.37635	up
Lsat_1_v5_gn_5_178960	Transcription factor bHLH62 GN=F21O3.5 OS=Arabidopsis thaliana (Mouse-ear cress) PE=2 SV=1	hypothetical protein PHAVU_008G133600g [Phaseolus vulgaris]	1.42095	2.31311	1.76695	4.40342	4.5595	4.84048	1.01256e-12	1.37658	up
Lsat_1_v5_gn_4_112081	Peptidyl-prolyl cis-trans isomerase CYP26-2, chloroplastic (Precursor) GN=CYP26-2 OS=Arabidopsis thaliana (Mouse-ear cress) PE=2 SV=1	PREDICTED: peptidyl-prolyl cis-trans isomerase CYP26-2, chloroplastic [Elaeis guineensis]	8.69248	10.8674	9.25916	22.4032	23.5375	24.4053	2.04411e-42	1.37748	up
Lsat_1_v5_gn_8_83941	--	PREDICTED: uncharacterized protein LOC105155746 [Sesamum indicum]	0.671035	0.567622	0.896274	2.33831	1.89174	1.81609	8.50051e-05	1.37794	up
Lsat_1_v5_gn_7_111841	Probable LRR receptor-like serine/threonine-protein kinase At1g56140 (Precursor) GN=At1g56140 OS=Arabidopsis thaliana (Mouse-ear cress) PE=2 SV=2	PREDICTED: probable LRR receptor-like serine/threonine-protein kinase At1g56140 isoform X1 [Vitis vinifera]	5.65821	7.43186	5.37819	11.0182	15.9622	10.8897	7.90427e-37	1.37817	up
Lsat_1_v5_gn_3_9760	Disease resistance response protein 206 (Precursor) GN=PI206 OS=Pisum sativum (Garden pea) PE=2 SV=2	pathogenesis-related family protein [Populus trichocarpa]	3.03527	2.92615	3.02442	7.38914	8.50984	6.84998	2.06305e-12	1.38436	up
Lsat_1_v5_gn_0_25401	--	PREDICTED: uncharacterized protein LOC105161921 [Sesamum indicum]	1.07301	1.43639	1.29386	2.64278	3.11389	4.14828	8.78304e-11	1.38593	up
Lsat_1_v5_gn_8_53901	Homeobox-leucine zipper protein HAT5 GN=F4P13.2 OS=Arabidopsis thaliana (Mouse-ear cress) PE=1 SV=1	PREDICTED: homeobox-leucine zipper protein HAT5-like [Nicotiana sylvestris]	0.515769	1.37353	0.770758	2.50036	2.64406	2.2475	2.67071e-05	1.38764	up
Lsat_1_v5_gn_9_21221	--	--	1.65531	1.89184	2.18191	6.21988	5.15958	5.19703	0.000108776	1.39043	up
Lsat_1_v5_gn_8_150760	Glutamate--glyoxylate aminotransferase 2 OS=Arabidopsis thaliana (Mouse-ear cress) PE=1 SV=1	PREDICTED: glutamate--glyoxylate aminotransferase 2 [Nicotiana sylvestris]	99.3372	107.469	103.885	249.475	259.641	251.42	2.8383e-141	1.39211	up
Lsat_1_v5_gn_7_800	Dof zinc finger protein DOF4.6 GN=DOF4.6 OS=Arabidopsis thaliana (Mouse-ear cress) PE=2 SV=2	unnamed protein product [Coffea canephora]	0.840669	1.16239	1.03159	2.25514	2.94255	2.91199	3.19105e-07	1.39213	up
Lsat_1_v5_gn_2_72681	Cysteine-rich receptor-like protein kinase 3 (Precursor) GN=CRK3 OS=Arabidopsis thaliana (Mouse-ear cress) PE=2 SV=1	PREDICTED: cysteine-rich receptor-like protein kinase 2 [Vitis vinifera]	2.60627	2.63451	2.67741	6.31811	6.48003	6.88002	2.82188e-28	1.3924	up
Lsat_1_v5_gn_1_86180	F-box protein At2g27310 GN=At2g27310 OS=Arabidopsis thaliana (Mouse-ear cress) PE=2 SV=1	conserved hypothetical protein [Ricinus communis]	0.704865	1.17945	0.824212	2.25415	2.76529	2.25491	1.12554e-06	1.39281	up
Lsat_1_v5_gn_2_77800	ATP-dependent zinc metalloprotease FTSH 10, mitochondrial (Precursor) GN=FTSH10 OS=Arabidopsis thaliana (Mouse-ear cress) PE=1 SV=1	PREDICTED: probable mitochondrial chaperone bcs1 [Nicotiana sylvestris]	0.688049	1.14434	0.891596	2.30249	2.71102	2.15969	4.78626e-08	1.39369	up
Lsat_1_v5_gn_8_165361	--	--	2.33806	2.64833	2.29289	6.59135	5.81816	6.05662	1.79703e-13	1.3977	up
Lsat_1_v5_gn_7_48161	TMV resistance protein N GN=N OS=Nicotiana glutinosa (Tobacco) PE=1 SV=1	PREDICTED: TMV resistance protein N-like [Prunus mume]	0.203654	0.336503	0.295281	0.864127	0.668615	0.723494	8.10504e-07	1.40063	up
Lsat_1_v5_gn_8_48680	TMV resistance protein N GN=N OS=Nicotiana glutinosa (Tobacco) PE=1 SV=1	TIR_3 [Helianthus annuus]	0.204292	0.770403	0.83247	4.56342	1.19396	2.22498	0.00735277	1.40302	up
Lsat_1_v5_gn_9_57081	Katanin p60 ATPase-containing subunit A1 {ECO:0000255|HAMAP-Rule:MF_03023} GN=At1g80350 OS=Arabidopsis thaliana (Mouse-ear cress) PE=1 SV=1	PREDICTED: putative cell division cycle ATPase [Prunus mume]	14.6927	15.5651	15.5088	38.4746	36.2664	38.3773	3.31004e-108	1.4031	up
Lsat_1_v5_gn_0_18240	GDSL esterase/lipase At5g14450 (Precursor) GN=At5g14450 OS=Arabidopsis thaliana (Mouse-ear cress) PE=2 SV=1	hypothetical protein MIMGU_mgv1a008002mg [Erythranthe guttata]	0.811823	0.958363	0.961128	2.06246	2.47357	2.9168	3.02841e-07	1.40375	up
[truncated: 830 more rows]
